# Supplementary material for: Assessing Sexual Dicromatism: The Importance of Proper Parameterization in Tetrachromatic Visual Models
Source: PLoS One. 2017 Jan 11;12(1):e0169810. doi: 10.1371/journal.pone.0169810 (PMC5226829; doi:10.1371/journal.pone.0169810)
Supplement: S4 File — (CSV) [file pone.0169810.s004.csv]

wl	Acryllium_vulturinum_belly_F	Acryllium_vulturinum_breast_F	Acryllium_vulturinum_cheek_F	Acryllium_vulturinum_chin_F	Acryllium_vulturinum_crown_F	Acryllium_vulturinum_dorsal_tail_F	Acryllium_vulturinum_flank_F	Acryllium_vulturinum_mantle_F	Acryllium_vulturinum_nape_F	Acryllium_vulturinum_prim_sec_F	Acryllium_vulturinum_rump_F	Acryllium_vulturinum_scapular_F	Acryllium_vulturinum_tail_coverts_F	Acryllium_vulturinum_throat_F	Acryllium_vulturinum_wing_coverts_F	Afropavo_congensis_belly_F	Afropavo_congensis_breast_F	Afropavo_congensis_cheek_F	Afropavo_congensis_chin_F	Afropavo_congensis_crown_F	Afropavo_congensis_dorsal_tail_F	Afropavo_congensis_flank_F	Afropavo_congensis_mantle_F	Afropavo_congensis_nape_F	Afropavo_congensis_prim_sec_F	Afropavo_congensis_rump_F	Afropavo_congensis_scapular_F	Afropavo_congensis_tail_coverts_F	Afropavo_congensis_throat_F	Afropavo_congensis_wing_coverts_F	Agriocharis_ocellata_belly_F	Agriocharis_ocellata_breast_F	Agriocharis_ocellata_cheek_F	Agriocharis_ocellata_chin_F	Agriocharis_ocellata_crown_F	Agriocharis_ocellata_dorsal_tail_F	Agriocharis_ocellata_flank_F	Agriocharis_ocellata_mantle_F	Agriocharis_ocellata_nape_F	Agriocharis_ocellata_prim_sec_F	Agriocharis_ocellata_rump_F	Agriocharis_ocellata_scapular_F	Agriocharis_ocellata_tail_coverts_F	Agriocharis_ocellata_throat_F	Agriocharis_ocellata_wing_coverts_F	Alectoris_barbara_belly_F	Alectoris_barbara_breast_F	Alectoris_barbara_cheek_F	Alectoris_barbara_chin_F
300	6.57550667	7.46945333	0.04290667	0.08924	0.10284	3.20126667	3.47524	8.94861333	0.81370667	4.94586667	3.57218667	3.18897333	2.59611333	0.07832	2.95721333	2.56510667	2.53714667	0.13104	0.10405333	1.01578333	4.36502667	2.83021333	2.35069	1.37196	4.32170667	2.36141333	2.28881333	2.14945333	0.13345333	2.37178667	6.20590667	6.2634	0.74213333	0.70234667	0.28190667	5.19974333	6.27201333	11.4263733	0.30005333	5.38110667	7.20877333	12.7810933	7.88902667	0.67988	11.3028933	4.97073333	4.42529333	3.09798667	4.24090667
301	6.73708	7.59428	0.01725333	0.09284	0.06624	3.14104	3.50008	9.22909333	0.7052	4.92925333	3.53517333	3.11106667	2.50188667	0.07154667	2.92349333	2.58921333	2.53781333	0.07797333	0.09841333	0.98018667	4.36348	2.78276	2.28947333	1.33082667	4.33566667	2.35892	2.26846667	2.12437333	0.11848	2.31828	6.33554667	6.35533333	0.76410667	0.7928	0.32864	5.27584	6.43597	11.4092533	0.31356	5.45613333	7.33797333	12.8752867	7.94488	0.76870667	11.4236533	5.0672	4.59752	3.22974667	4.29526667
302	6.97250667	7.96809333	0.06357333	0.19733333	0.12541333	3.27502667	3.61330667	9.60418667	0.78316	5.05769333	3.60129333	3.19790667	2.50638	0.12361333	3.01784	2.61441333	2.58150667	0.10313333	0.13482667	0.96338667	4.33372	2.79182667	2.26687667	1.38353333	4.34949333	2.40948	2.28530667	2.13102667	0.08588	2.33674667	6.35777333	6.40798667	0.75152	0.80462667	0.37658667	5.27223333	6.47658	11.3986533	0.35466667	5.44905333	7.36677333	12.8791533	7.94885333	0.8114	11.43244	5.16124	4.80556	3.39941333	4.32405333
303	7.0833	8.30015	0.08061667	0.21085	0.14433333	3.24506667	3.69156667	9.93641667	0.86223333	5.07361667	3.6414	3.2503	2.5788	0.1292	3.05183333	2.53631667	2.57566667	0.08931667	0.14961667	0.96562083	4.29063333	2.76603333	2.22643333	1.38686667	4.30111667	2.3835	2.24216667	2.11878333	0.05153333	2.33526667	6.31276667	6.38023333	0.68116667	0.75058333	0.32055	5.2503375	6.39834583	11.3559333	0.33078333	5.4206	7.3303	12.8001833	7.92513333	0.75091667	11.3938333	5.29605	5.00003333	3.56823333	4.52891667
304	7.16222667	8.40602667	0.07677333	0.09234667	0.05706667	3.09048	3.68457333	10.1619467	0.74144	4.95478667	3.55146667	3.13236	2.53912333	0.05173333	2.918	2.53085333	2.53242667	0.1086	0.13052	0.96961667	4.28164	2.76948	2.22255667	1.39829333	4.25956	2.33721333	2.21133333	2.11158667	0.06036	2.33601333	6.20874667	6.24545333	0.55230667	0.59244	0.21126667	5.19654333	6.23315333	11.2399333	0.16288	5.2994	7.23329333	12.6458267	7.8096	0.59988	11.2800667	5.25181333	4.96274667	3.49177333	4.62357333
305	7.3304	8.52448	0.05496	0.07757333	0.01009333	3.01281333	3.66546667	10.4646133	0.73128	4.90609333	3.49148	3.11357333	2.50878	0.02528	2.89558667	2.53696	2.482	0.10504	0.05558667	0.96737667	4.32289333	2.78394667	2.25965333	1.35454667	4.26312	2.28561333	2.19384	2.06242667	0.09556	2.30602667	6.13897333	6.20146667	0.50370667	0.53204	0.18645333	5.1279	6.20885333	11.1569733	0.1436	5.21585333	7.16158667	12.55411	7.70150667	0.52694667	11.2078	5.27528	5.03138667	3.58309333	4.77146667
306	7.57568	8.86442667	0.04728	0.1078	0.03592	3.08362667	3.70830667	10.86296	0.79876	4.95578667	3.48818667	3.19273333	2.54167667	0.00541333	2.97569333	2.54042667	2.42509333	0.06152	0.0282	0.92504	4.26424	2.77670667	2.20603667	1.35328	4.26176	2.24565333	2.15434667	2.03518667	0.06729333	2.28853333	6.19485333	6.26	0.55306667	0.59377333	0.20553333	5.10012667	6.27204	11.1316133	0.18476	5.25108	7.13414667	12.5239867	7.69234667	0.56532	11.217	5.34697333	5.13593333	3.67341333	4.87266667
307	7.69513333	9.20149333	0.12524	0.11346667	0.06728	3.15104	3.75234667	11.2306	0.80424	5.02358667	3.53557333	3.20865333	2.54792	0.02034667	3.00794667	2.59085333	2.41208	0.10645333	0.07392	0.93867	4.25273333	2.80545333	2.15912	1.40656	4.29476	2.31829333	2.21626667	2.10168	0.10408	2.34066667	6.24776	6.32592	0.59924	0.58686667	0.28041333	5.07677333	6.27839333	11.1011733	0.18662667	5.26432	7.14742667	12.4806267	7.71936	0.57685333	11.2584533	5.61849333	5.32774667	3.82469333	5.08209333
308	7.82443333	9.43483333	0.09315	0.18416667	0.0467	3.19563333	3.78683333	11.5334333	0.8296	5.05956667	3.59751667	3.14218333	2.52527083	0.09186667	3.02048333	2.57401667	2.43535	0.09315	0.09243333	0.9503125	4.27266667	2.775	2.1386	1.38425	4.27993333	2.36118333	2.20906667	2.12863333	0.12101667	2.3332	6.17141667	6.2409	0.54843333	0.47073333	0.2798	5.03425	6.2066375	10.99645	0.14118333	5.18603333	7.10825	12.376975	7.64328333	0.4649	11.2315667	5.6401	5.2833	3.7987	5.08801667
309	8.00338667	9.66074667	0.08245333	0.18574667	0.02870667	3.17861333	3.81582667	11.87064	0.82822667	5.04905333	3.63372	3.13605333	2.50820667	0.06368	2.97672	2.5332	2.46892	0.09586667	0.0714	0.89136	4.22978667	2.73146667	2.09069667	1.36744	4.24050667	2.27014667	2.14690667	2.0618	0.0978	2.31468	6.16630667	6.21241333	0.53277333	0.50662667	0.2544	5.06638667	6.22935667	10.93164	0.16914667	5.21765333	7.09256	12.39126	7.64198667	0.41658667	11.2247467	5.69432	5.3624	3.91652	5.14604
310	8.163	9.83666667	0.03164	0.14917333	0.02778667	3.07842667	3.81577333	12.1644	0.72278667	4.93357333	3.53446667	3.13166667	2.44589333	0.05948	2.90845333	2.53998667	2.4752	0.10482667	0.07833333	0.87749333	4.16128	2.73854667	2.08131333	1.3544	4.20214667	2.17445333	2.10793333	1.96164	0.07132	2.29354667	6.138	6.24341333	0.55828	0.57116	0.19717333	5.06028333	6.27174667	10.9139467	0.21130667	5.22517333	7.08956	12.4021333	7.69705333	0.46854667	11.1870267	5.80524	5.50977333	4.11994667	5.312
311	8.37184	10.0870267	0.06761333	0.12536	0.04585333	3.13413333	3.88490667	12.5369067	0.78262667	4.99342667	3.59598667	3.17737333	2.54519333	0.07494667	2.95694667	2.57598667	2.44529333	0.11313333	0.11881333	0.89197	4.19277333	2.76653333	2.07247333	1.36985333	4.20557333	2.18010667	2.11770667	1.93744	0.08229333	2.33677333	6.10174667	6.20850667	0.52757333	0.55006667	0.17722667	5.02813	6.25886333	10.8813467	0.16344	5.18046667	7.06274667	12.3199767	7.71050667	0.48793333	11.1009467	5.62956	5.44561333	4.01256	5.27585333
312	8.53781667	10.2300667	0.06255	0.07031667	0.01478333	3.14453333	3.88655	12.8622333	0.74836667	4.96516667	3.57846667	3.15541667	2.59215417	0.04723333	2.92886667	2.60151667	2.4684	0.10193333	0.18993333	0.96948333	4.26075	2.799	2.12010417	1.44401667	4.29378333	2.27818333	2.1478	2.01105	0.14195	2.41915	5.99945	6.107	0.43115	0.46648333	0.19556667	4.9529125	6.15658333	10.78725	0.13636667	5.07686667	7.0039	12.1721833	7.59983333	0.43228333	10.9796333	5.6575	5.526	4.09111667	5.3601
313	8.68184	10.45684	0.05530667	0.04652	0.01184	3.14653333	3.92961333	13.1361333	0.74884	4.9722	3.58117333	3.20833333	2.55966	0.04152	2.92606667	2.58576	2.46988	0.08929333	0.16929333	1.00725	4.24876	2.79385333	2.13406333	1.42493333	4.28456	2.31513333	2.15433333	2.01524	0.16118667	2.41457333	5.97981333	6.08569333	0.40898667	0.45405333	0.18510667	4.92084667	6.11223	10.7498933	0.11910667	5.04288	6.96494667	12.07559	7.52124	0.41542667	10.9579333	5.74129333	5.61676	4.1784	5.46157333
314	8.88226667	10.8574533	0.05797333	0.03886667	0.04730667	3.2356	4.04621333	13.5962667	0.78822667	5.05350667	3.64001333	3.26029333	2.56559333	0.07668	2.99846667	2.59145333	2.46837333	0.10782667	0.12406667	1.00748667	4.19605333	2.80586667	2.08688	1.39322667	4.20930667	2.26993333	2.16010667	1.96962667	0.14649333	2.36138667	6.09153333	6.18957333	0.5158	0.56152	0.18693333	4.98568667	6.20631	10.81892	0.12530667	5.09873333	7.02308	12.13999	7.59542667	0.50808	11.0943333	5.79806667	5.71490667	4.20756	5.55441333
315	9.02189333	11.21076	0.01526667	0.04353333	0.04870667	3.17796	4.05289333	14.0812533	0.73204	4.98993333	3.61629333	3.19525333	2.55941333	0.0428	2.9614	2.68938667	2.52470667	0.14909333	0.18713333	1.07032	4.23696	2.90993333	2.11695667	1.45004	4.23932	2.29345333	2.17045333	2.00513333	0.16101333	2.38701333	6.19662667	6.30185333	0.628	0.64698667	0.21736	5.05220333	6.31831667	10.8766267	0.19225333	5.14209333	7.09592	12.21735	7.72014667	0.57176	11.2163733	5.78156	5.71149333	4.20574667	5.58064
316	9.09354667	11.49756	0.01045333	0.03749333	0.0096	3.02801333	3.99249333	14.41196	0.65542667	4.87654667	3.50370667	3.07996	2.49668667	0.01982667	2.85861333	2.76910667	2.55829333	0.23762667	0.20429333	1.15186667	4.29193333	2.95457333	2.16184667	1.51454667	4.34773333	2.29988	2.15642667	2.06136	0.18314667	2.44044	6.25709333	6.38838667	0.66448	0.67294667	0.25032	5.1338	6.39394667	10.8782267	0.25490667	5.2278	7.19612	12.2363433	7.77209333	0.64266667	11.2594267	5.87842667	5.80228	4.35324	5.70272
317	9.33508333	11.83385	0.0489	0.08903333	0.01705	3.0727	4.11033333	14.8405	0.74741667	4.9627	3.51205	3.15413333	2.56062083	0.0481	2.9142	2.79453333	2.63091667	0.24391667	0.22816667	1.1425	4.29641667	2.96261667	2.1724625	1.539	4.38706667	2.29701667	2.1859	2.10246667	0.2121	2.47076667	6.21921667	6.38385	0.61466667	0.59145	0.27446667	5.13700833	6.39444583	10.77435	0.21221667	5.24778333	7.1908	12.1877375	7.73546667	0.57963333	11.23615	6.06605	5.9819	4.52806667	5.86496667
318	9.60438667	12.24632	0.10710667	0.10226667	0.06356	3.1862	4.26889333	15.2552267	0.86026667	5.0854	3.60209333	3.29233333	2.65682333	0.10422667	3.00870667	2.63426667	2.5414	0.10002667	0.1244	0.98043	4.21069333	2.82382667	2.04603667	1.41594667	4.23922667	2.20990667	2.07778667	2.00642667	0.15064	2.35664	6.13013333	6.3024	0.51058667	0.5114	0.24061333	5.03205	6.31208	10.6745467	0.15386667	5.18218667	7.09696	12.1025733	7.65061333	0.46937333	11.1759867	6.15878667	6.11350667	4.60297333	6.00522667
319	9.82430667	12.65964	0.17517333	0.13549333	0.13693333	3.23508	4.38124	15.6587867	0.91612	5.13389333	3.68365333	3.34526667	2.72532333	0.15234667	3.12777333	2.52606667	2.44466667	0.09185333	0.06204	0.87805667	4.1416	2.7236	1.92361333	1.32890667	4.09353333	2.16062667	2.00210667	1.93110667	0.09090667	2.27486667	6.08157333	6.23762667	0.47852	0.44438667	0.15790667	4.98520333	6.20235	10.6178133	0.10329333	5.13393333	7.06485333	12.01979	7.61266667	0.39577333	11.1446	6.09481333	6.16541333	4.59022667	6.06030667
320	9.97868	12.9290933	0.14861333	0.12377333	0.16953333	3.20384	4.40912	16.0221333	0.873	5.12621333	3.67362667	3.30289333	2.68173	0.12525333	3.14068	2.70613333	2.62194667	0.25534667	0.19330667	1.0736	4.28564	2.92237333	2.10016	1.53832	4.26332	2.30548	2.19738667	2.09374667	0.18477333	2.42556	6.29465333	6.42756	0.64142667	0.57653333	0.24641333	5.1532	6.36251333	10.7149733	0.25218667	5.28733333	7.23274667	12.1197333	7.76886667	0.6026	11.2965733	6.15066667	6.23506667	4.73033333	6.16685333
321	10.09208	13.2379333	0.15917333	0.13432	0.14277333	3.21386667	4.44868	16.4774267	0.89804	5.1568	3.69642667	3.34841333	2.68169667	0.10513333	3.12782667	2.87769333	2.7898	0.36936	0.35101333	1.27559667	4.40876	3.117	2.28193667	1.71044	4.43876	2.4688	2.37882667	2.23188	0.33453333	2.57377333	6.38418667	6.54484	0.69812	0.66122667	0.33221333	5.21549333	6.46717	10.7904533	0.29974667	5.34124	7.26261333	12.1722033	7.82049333	0.71592	11.3467333	6.19045333	6.22837333	4.79792	6.19538667
322	10.3161333	13.5998667	0.28731667	0.28723333	0.1839	3.3194	4.58711667	16.9251333	1.0401	5.25981667	3.83065	3.47961667	2.821675	0.20685	3.24298333	2.74781667	2.65188333	0.21225	0.2688	1.176175	4.24825	2.9868	2.144525	1.59873333	4.33711667	2.33658333	2.27373333	2.09501667	0.2577	2.45113333	6.27523333	6.51053333	0.60763333	0.60566667	0.27343333	5.13577083	6.384825	10.7028833	0.25873333	5.26666667	7.16918333	12.0317125	7.70768333	0.62755	11.2446667	6.1767	6.22468333	4.74235	6.19388333
323	10.4878	13.8581467	0.27162667	0.29134667	0.22026667	3.34544	4.65426667	17.2422667	1.04984	5.24198667	3.85724	3.5304	2.86599333	0.22308	3.27774667	2.59369333	2.50510667	0.08956	0.11709333	1.00924667	4.04709333	2.77410667	1.97569667	1.44610667	4.19214667	2.18845333	2.12130667	1.95806667	0.10177333	2.31178667	6.15921333	6.44089333	0.54186667	0.49468	0.18229333	5.02309667	6.29912667	10.5589067	0.18425333	5.14977333	7.05661333	11.89867	7.60076	0.52489333	11.13292	6.23066667	6.29238667	4.83249333	6.30665333
324	10.5505467	14.0806133	0.12176	0.18426667	0.11256	3.25052	4.65432	17.5040533	0.92498667	5.16816	3.78030667	3.45197333	2.73487333	0.11765333	3.15634667	2.57008	2.54101333	0.09132	0.09958667	1.00384333	4.08269333	2.72150667	1.95645667	1.43605333	4.17849333	2.16465333	2.09009333	1.95593333	0.0974	2.32886667	6.14064	6.44676	0.52393333	0.48858667	0.18294667	5.02353667	6.32563667	10.5270267	0.20993333	5.13673333	7.09181333	11.8943	7.61086667	0.5588	11.1048933	6.32198667	6.41249333	4.93366667	6.39898667
325	10.61708	14.3685067	0.13945333	0.16794667	0.07853333	3.21157333	4.71286667	17.8455467	0.92930667	5.20469333	3.76545333	3.44414667	2.68939667	0.10190667	3.13416	2.54385333	2.51	0.09630667	0.10013333	0.98439	4.06666667	2.70644	1.92638	1.38389333	4.1624	2.12878667	2.04830667	1.92044	0.06874667	2.28109333	6.15501333	6.43244	0.519	0.49788	0.19245333	5.01793667	6.35042	10.5322	0.22306667	5.13585333	7.09461333	11.87107	7.61604	0.52505333	11.0606	6.26377333	6.40764	4.90330667	6.37997333
326	10.7480167	14.6333667	0.22836667	0.2314	0.12326667	3.22841667	4.75268333	18.1386	0.98455	5.2342	3.82703333	3.49163333	2.74427083	0.15575	3.17821667	2.52436667	2.4741	0.1009	0.11473333	0.94830833	4.01813333	2.68961667	1.90158333	1.37075	4.1424	2.06298333	2.06018333	1.89866667	0.07263333	2.22721667	6.14928333	6.36535	0.52725	0.47743333	0.19261667	5.01687083	6.32052917	10.5120833	0.16578333	5.09351667	7.00665	11.8581958	7.59181667	0.46811667	10.97125	6.23863333	6.42573333	4.91668333	6.39115
327	10.881	14.9464	0.31466667	0.29312	0.1882	3.32368	4.80304	18.4675467	1.03236	5.25793333	3.88793333	3.55029333	2.84565	0.22134667	3.28252	2.47669333	2.42889333	0.06137333	0.06414667	0.91221	3.95930667	2.62990667	1.84788	1.32106667	4.07524	2.02305333	1.99418667	1.84909333	0.04748	2.20185333	6.08642667	6.28633333	0.46994667	0.44613333	0.18296	4.95416667	6.27771667	10.4312533	0.14193333	5.06590667	6.92009333	11.78009	7.50097333	0.44962667	10.90168	6.397	6.58993333	5.07565333	6.56110667
328	10.9685733	15.15056	0.21994667	0.19804	0.14686667	3.30445333	4.74701333	18.7401467	0.95688	5.18777333	3.82501333	3.46718667	2.80112667	0.16505333	3.23348	2.43137333	2.34286667	0.01937333	0.0152	0.87134333	3.87054667	2.59724	1.80486667	1.26233333	3.98689333	1.98789333	1.87338667	1.78784	0.01641333	2.18804	6.03572	6.25516	0.40776	0.39582667	0.13449333	4.89006333	6.24876667	10.36384	0.16348	5.01912	6.88401333	11.67436	7.38938667	0.35868	10.8656533	6.50066667	6.64564	5.19961333	6.73666667
329	11.0331867	15.3293467	0.18054667	0.18488	0.20445333	3.23282667	4.68542667	18.95368	0.93809333	5.16657333	3.76388	3.43445333	2.74075	0.16348	3.20744	2.38638667	2.2832	0.01845333	0.01658667	0.83529667	3.79513333	2.57673333	1.74796667	1.25274667	3.90981333	1.92637333	1.815	1.76806667	0.00629333	2.17877333	6.02146667	6.31221333	0.38369333	0.37085333	0.12938667	4.88481	6.22367333	10.34244	0.15689333	4.97341333	6.90337333	11.6601267	7.40854667	0.31296	10.8638133	6.45349333	6.57162667	5.13338667	6.68786667
330	11.0573867	15.4898	0.11176	0.13973333	0.11356	3.15653333	4.67122667	19.1178667	0.87276	5.14781333	3.70222667	3.41206667	2.69150667	0.08334667	3.13877333	2.42113333	2.34162667	0.04825333	0.03557333	0.87458333	3.86593333	2.64073333	1.74994333	1.32009333	3.9844	1.93801333	1.90526667	1.82574667	0.01336	2.22205333	6.13853333	6.43476	0.45162667	0.43062667	0.17762667	4.98186	6.31876	10.42456	0.15970667	5.03134667	7.00933333	11.7857067	7.52109333	0.44006667	10.9317067	6.4508	6.60701333	5.09493333	6.66916
331	11.10705	15.6378167	0.06653333	0.10178333	0.02975	3.12741667	4.68265	19.321	0.83155	5.05936667	3.65715	3.3713	2.64077917	0.04546667	3.07121667	2.44798333	2.38125	0.08678333	0.04511667	0.87834583	3.94013333	2.6409	1.77729583	1.35126667	4.07943333	1.95031667	1.96801667	1.84855	0.02806667	2.2089	6.1616	6.46065	0.49135	0.47843333	0.1615	4.99790833	6.34978333	10.3974333	0.14833333	5.01815	7.03565	11.8188417	7.5117	0.48108333	10.9124333	6.4992	6.63941667	5.18035	6.74465
332	11.2152133	15.8389867	0.0358	0.07766667	0.03466667	3.17464	4.74990667	19.6072667	0.83529333	5.01573333	3.67073333	3.35794667	2.66783	0.05097333	3.09349333	2.45330667	2.36632	0.08353333	0.05730667	0.83661333	3.95429333	2.61094667	1.79617	1.34552	4.05864	1.95745333	1.94333333	1.81286667	0.04814667	2.16737333	6.14356	6.42617333	0.45705333	0.52957333	0.1274	4.92359	6.3125	10.34548	0.14161333	4.9748	7.01450667	11.8020733	7.47026667	0.47434667	10.8482267	6.50724	6.65088	5.2016	6.80664
333	11.3385467	16.0948	0.03702667	0.07413333	0.04058667	3.20768	4.77856	19.9325067	0.83886667	5.05614667	3.70902667	3.35708	2.70131	0.09656	3.11897333	2.57846667	2.44157333	0.12737333	0.08172	0.92139333	4.02370667	2.70882667	1.87843667	1.41496	4.1258	2.04005333	2.03088	1.88418667	0.09410667	2.23541333	6.10861333	6.40450667	0.42496	0.51038667	0.13937333	4.87387333	6.27732667	10.2990933	0.13890667	4.96846667	6.99914667	11.7473	7.47164	0.43074667	10.7856933	6.49542667	6.70309333	5.23186667	6.82178667
334	11.46564	16.38924	0.11484	0.10842667	0.08508	3.23737333	4.86146667	20.31192	0.90361333	5.15474667	3.78498667	3.41396	2.77198	0.12373333	3.20008	2.61122667	2.47558667	0.14354667	0.09701333	0.98127667	4.05976	2.74865333	1.91533667	1.44869333	4.15158667	2.09318667	2.08497333	1.93092	0.12417333	2.25916	6.08310667	6.42074667	0.44029333	0.41956	0.15013333	4.87298	6.27617333	10.27252	0.16746667	4.96829333	6.97337333	11.6959833	7.49218667	0.41744	10.7738933	6.52677333	6.75025333	5.25409333	6.87993333
335	11.5421867	16.5776	0.16446667	0.09230667	0.0608	3.21136	4.90750667	20.5413333	0.92789333	5.18706667	3.76348	3.43725333	2.73722667	0.09916	3.22221333	2.55961333	2.45310667	0.12428	0.10497333	0.98063333	4.05048	2.73678667	1.89224667	1.43053333	4.1552	2.0596	2.07616	1.90813333	0.11077333	2.24942667	6.13696	6.5062	0.5172	0.45773333	0.18017333	4.93583667	6.37208	10.2839333	0.19196	5.02526667	7.01432	11.7544433	7.54554667	0.44301333	10.8470533	6.59905333	6.82552	5.31854667	6.98350667
336	11.68515	16.8533	0.23613333	0.12523333	0.10698333	3.25896667	4.99011667	20.77365	0.94456667	5.25393333	3.82113333	3.51171667	2.811925	0.14085	3.28081667	2.45205	2.35771667	0.0603	0.04686667	0.8861375	3.94188333	2.67408333	1.83132917	1.32483333	4.06331667	1.93203333	1.98661667	1.80925	0.0516	2.18173333	6.15941667	6.54295	0.52753333	0.4911	0.20278333	4.98473333	6.43236667	10.2862667	0.2173	5.05996667	7.03783333	11.7587292	7.53968333	0.46413333	10.8294833	6.72385	6.97631667	5.43125	7.12153333
337	11.81532	17.0850667	0.22266667	0.12434667	0.13996	3.32172	5.06001333	21.03108	0.95689333	5.29038667	3.85313333	3.53034667	2.89087	0.16902667	3.28330667	2.40469333	2.31836	0.02157333	0.002	0.82056	3.87364	2.62985333	1.77184667	1.2552	4.02553333	1.86958667	1.92217333	1.73486667	0.01488	2.12330667	6.11358667	6.50029333	0.45809333	0.39653333	0.1498	4.94912667	6.38408333	10.2426667	0.17472	5.02066667	6.96990667	11.69003	7.48554667	0.42894667	10.7236933	6.78968	7.05482667	5.51398667	7.21181333
338	11.8429333	17.2681733	0.13478667	0.09090667	0.12201333	3.29589333	5.04836	21.2428667	0.89354667	5.21594667	3.80121333	3.47306667	2.80506667	0.09034667	3.21277333	2.35297333	2.24694667	0.00781333	0.0014	0.74485333	3.81376	2.55858667	1.68901333	1.22605333	3.96274667	1.81698667	1.85062667	1.68774667	0	2.05688	6.07606667	6.44206667	0.41730667	0.28818667	0.08942667	4.85681333	6.27797667	10.1727333	0.14509333	4.94105333	6.91262667	11.62182	7.4248	0.37137333	10.6417067	6.78014667	7.04214667	5.53685333	7.22944
339	11.9271867	17.44136	0.09256	0.12010667	0.10730667	3.27546667	5.06890667	21.49488	0.86258667	5.16176	3.73741333	3.46057333	2.75293	0.09510667	3.18261333	2.37109333	2.22197333	0.00310667	0	0.73428667	3.79949333	2.52550667	1.64501667	1.22590667	3.93652	1.79234667	1.84596	1.69933333	0.00165333	2.03742667	6.06477333	6.4366	0.42226667	0.31702667	0.07977333	4.85145667	6.28362	10.1690133	0.15805333	4.99730667	6.9438	11.6354167	7.41353333	0.39181333	10.6512667	6.83214667	7.15454667	5.63533333	7.29973333
340	11.94316	17.6048267	0.08952	0.12588	0.07909333	3.20622667	5.06001333	21.6891733	0.84276	5.09102667	3.69558667	3.42041333	2.72839	0.06008	3.14917333	2.36044	2.24194667	0.00648	0.00045333	0.74425	3.79365333	2.52628	1.65408	1.24041333	3.9326	1.78293333	1.83857333	1.69842667	0.00014667	2.04294667	6.04258667	6.46562667	0.40374667	0.37222667	0.05125333	4.89225333	6.32475333	10.1852667	0.11714667	5.02092	6.94877333	11.6539433	7.42069333	0.40537333	10.63452	6.90334667	7.28690667	5.75344	7.40192
341	11.9980133	17.8284533	0.10496	0.11856	0.06690667	3.16317333	5.04426667	21.8989733	0.84578667	5.06514667	3.69193333	3.40378667	2.71478333	0.04266667	3.14537333	2.39278667	2.34681333	0.02826667	0.02093333	0.81743667	3.85530667	2.63057333	1.74981333	1.32890667	4.02496	1.8962	1.91608	1.76918667	0.01921333	2.12273333	6.05477333	6.48446667	0.38896	0.37156	0.0544	4.88030333	6.34466	10.17124	0.08786667	4.96194667	6.9398	11.6084233	7.46225333	0.37162667	10.6183067	6.97837333	7.312	5.81686667	7.47484
342	12.1283167	18.04875	0.16208333	0.10331667	0.0823	3.18523333	5.08943333	22.1404833	0.88006667	5.09058333	3.77016667	3.4574	2.754375	0.0863	3.15546667	2.43503333	2.40265	0.05091667	0.05055	0.89399167	3.88016667	2.7152	1.82986667	1.3925	4.09486667	1.96151667	1.98408333	1.83831667	0.03261667	2.1814	6.0355	6.4596	0.35208333	0.36798333	0.04788333	4.85212917	6.292275	10.1771	0.0885	4.8848	6.92911667	11.5124083	7.43506667	0.3533	10.5743167	7.02098333	7.32526667	5.83373333	7.52836667
343	12.2622667	18.2823467	0.16968	0.10965333	0.091	3.20709333	5.17369333	22.40668	0.90845333	5.10652	3.81713333	3.52058667	2.80012	0.10794667	3.19626667	2.48250667	2.38770667	0.08266667	0.07073333	0.9252	3.92153333	2.72236	1.85948	1.41906667	4.11178667	1.97450667	2.00749333	1.85136	0.05269333	2.20752	6.01333333	6.43794667	0.32981333	0.37656	0.07496	4.8342	6.27996333	10.1558933	0.09616	4.85816	6.91686667	11.4806767	7.39376	0.36497333	10.5227333	7.07290667	7.43732	5.85396	7.58404
344	12.3620933	18.4858	0.12050667	0.10128	0.08828	3.16233333	5.17126667	22.65748	0.87132	5.07392	3.79293333	3.49482667	2.75306	0.08129333	3.19304	2.45469333	2.36516	0.06768	0.03	0.89565	3.8868	2.67073333	1.81181333	1.37005333	4.05969333	1.9338	1.98626667	1.80524	0.04082667	2.21654667	6.01536	6.4414	0.31684	0.36292	0.09622667	4.82415	6.28613667	10.1011867	0.11798667	4.85197333	6.89646667	11.49629	7.37216	0.36129333	10.50036	7.13204	7.50362667	5.921	7.59634667
345	12.3739733	18.5801733	0.06113333	0.05382667	0.07065333	3.10844	5.11390667	22.85024	0.79222667	5.00690667	3.72356	3.39746667	2.69737	0.05129333	3.13541333	2.48072	2.41708	0.08450667	0.04853333	0.93301333	3.91994667	2.71630667	1.84601333	1.41032	4.09512	1.99133333	2.06396	1.85552	0.05310667	2.25996	6.03272	6.46253333	0.30958667	0.35190667	0.12521333	4.83222667	6.27726667	10.0629733	0.12934667	4.89101333	6.89109333	11.47975	7.37062667	0.36210667	10.4787733	7.20326667	7.57494667	6.06512	7.76730667
346	12.4156267	18.70952	0.03521333	0.05113333	0.05902667	3.06338667	5.08882667	23.0210133	0.73168	4.95948	3.70924	3.34368	2.69576333	0.05046667	3.09648	2.55956	2.48618667	0.11334667	0.09194667	1.00245667	3.98698667	2.76084	1.91337333	1.47006667	4.1692	2.02317333	2.12761333	1.91093333	0.07842667	2.2948	6.00012	6.43212	0.2852	0.30573333	0.11102667	4.80622667	6.24780667	10.0611333	0.1088	4.8796	6.88234667	11.4719733	7.35130667	0.31598667	10.42228	7.29694667	7.70476	6.20602667	7.96189333
347	12.5014667	18.91215	0.0258	0.04873333	0.02228333	3.07671667	5.14545	23.2056	0.74558333	4.9739	3.71573333	3.36271667	2.707175	0.02005	3.119	2.6358	2.55088333	0.15895	0.12551667	1.0549375	4.0614	2.82691667	1.95327083	1.53556667	4.24745	2.06466667	2.14206667	1.9534	0.1137	2.33645	5.97536667	6.41806667	0.29138333	0.30636667	0.10893333	4.79004167	6.2847	10.0694333	0.09156667	4.86815	6.90993333	11.5029792	7.36311667	0.3	10.3886833	7.27781667	7.72223333	6.20831667	7.95565
348	12.5955067	19.1021333	0.01450667	0.03757333	0	3.09862667	5.19985333	23.4282533	0.73805333	4.9748	3.68829333	3.37557333	2.71214667	0.01597333	3.1174	2.61461333	2.54673333	0.15230667	0.12129333	1.04969	4.04276	2.83134667	1.95594667	1.50889333	4.24725333	2.05649333	2.11102667	1.96809333	0.10212	2.30670667	5.99726667	6.44993333	0.28384	0.29377333	0.1024	4.80774	6.30324333	10.0661333	0.08602667	4.86402667	6.94177333	11.4988133	7.37338667	0.30490667	10.3810933	7.31886667	7.77088	6.24657333	8.00049333
349	12.6838267	19.3336	0.03344	0.02730667	0.00990667	3.11589333	5.24828	23.6458533	0.77316	4.99584	3.70501333	3.39597333	2.719	0.03581333	3.13616	2.53524	2.46746667	0.08881333	0.07841333	1.00514	4.01705333	2.77277333	1.88827	1.4508	4.21694667	2.01132	2.03992	1.92532	0.06984	2.23682667	6.06586667	6.51912	0.3232	0.28401333	0.15305333	4.86300333	6.34851667	10.0720667	0.11286667	4.90536	7.0104	11.4735133	7.41434667	0.31756	10.3986667	7.45846667	7.88545333	6.34906667	8.11550667
350	12.8452267	19.5642667	0.07554667	0.0802	0.04334667	3.15709333	5.30176	23.9123333	0.84764	5.02836	3.74153333	3.43582667	2.79452333	0.08312	3.18825333	2.55904	2.45485333	0.09318667	0.08290667	0.97717667	4.01841333	2.73385333	1.87419333	1.4568	4.23009333	2.00078667	2.05909333	1.91793333	0.08446667	2.25124	6.0678	6.54274667	0.34565333	0.28974667	0.16648	4.84965333	6.33942333	10.0794933	0.10982667	4.88952	7.02132	11.4627367	7.38733333	0.30892	10.3852267	7.59909333	7.98261333	6.45832	8.24292
351	12.9139467	19.7109733	0.04872	0.0478	0	3.10806667	5.28077333	24.1234533	0.80053333	4.9988	3.69792	3.39141333	2.76530333	0.0254	3.13101333	2.64228	2.48961333	0.11781333	0.11216	0.98457	4.03948	2.7698	1.89396	1.50441333	4.25258667	2.03628	2.11966667	1.95913333	0.12409333	2.32456	6.09818667	6.57816	0.39549333	0.39689333	0.17550667	4.86216333	6.36744	10.1003867	0.13870667	4.93096	7.03357333	11.4952733	7.40594667	0.36924	10.40156	7.68825333	8.08712	6.53368	8.36512
352	13.00292	19.8860667	0.03717333	0.03410667	0.00166667	3.09641333	5.35101333	24.3378	0.79645333	4.99525333	3.71390667	3.42626667	2.7575	0.02226667	3.13148	2.65406667	2.49818667	0.15553333	0.14198667	1.00953667	4.04989333	2.80852	1.91268667	1.52305333	4.27449333	2.05176	2.13346667	1.947	0.14149333	2.35976	6.173	6.64666667	0.44002667	0.49033333	0.20910667	4.88605667	6.44728	10.14224	0.21270667	4.98865333	7.07378667	11.5202433	7.46550667	0.417	10.4353867	7.61092	8.0708	6.46988	8.32542667
353	13.1623833	20.15995	0.081	0.08998333	0.04916667	3.1785	5.47526667	24.6194333	0.88191667	5.11733333	3.81001667	3.54653333	2.83979583	0.0859	3.23948333	2.60415	2.488	0.13365	0.13056667	1.022975	4.02558333	2.80918333	1.900875	1.50683333	4.27031667	2.01948333	2.1172	1.90803333	0.10421667	2.351	6.18185	6.66835	0.4451	0.47368333	0.21626667	4.89497917	6.468775	10.1856667	0.23111667	5.01305	7.08941667	11.5264375	7.49476667	0.41311667	10.4566167	7.52963333	8.00923333	6.38688333	8.23751667
354	13.20848	20.3197467	0.031	0.0686	0.03169333	3.14702667	5.44158667	24.8148267	0.84182667	5.10346667	3.76893333	3.4948	2.82474667	0.07582667	3.23413333	2.60664	2.49626667	0.13605333	0.10257333	1.01726667	4.02593333	2.78741333	1.89793333	1.49888	4.25073333	2.00778667	2.11082667	1.91870667	0.07778667	2.32797333	6.13809333	6.63985333	0.40413333	0.39918667	0.15365333	4.87463	6.42646333	10.13152	0.15889333	4.98037333	7.07641333	11.50778	7.46997333	0.35549333	10.4115067	7.59328	8.03329333	6.45109333	8.26954667
355	13.2123867	20.43452	0.01116	0.01996	0.00362667	3.01289333	5.37148	24.9745733	0.74726667	5.00781333	3.66602667	3.40554667	2.74486	0.03012	3.16465333	2.52405333	2.41948	0.05781333	0.02489333	0.91785667	3.95377333	2.68882667	1.78214667	1.41082667	4.12814667	1.93077333	2.00852	1.84348	0.0062	2.22485333	6.09782667	6.60184	0.34605333	0.33412	0.08544	4.82664	6.33749667	10.0270933	0.07988	4.93076	7.04052	11.41931	7.39916	0.30592	10.3383467	7.675	8.07332	6.52388	8.35541333
356	13.3582133	20.6646933	0.04054667	0.04876	0.01541333	3.06357333	5.47662667	25.2358133	0.81121333	5.04628	3.7228	3.47162667	2.76287667	0.03968	3.20948	2.50166667	2.38590667	0.0346	0.02762667	0.88092333	3.90337333	2.65538667	1.76893	1.37348	4.0726	1.92262667	1.95821333	1.82268	0.01416	2.18613333	6.05857333	6.57648	0.29837333	0.27669333	0.07141333	4.78755333	6.3164	9.98873333	0.07436	4.89132	7.02094667	11.3576	7.37322667	0.28957333	10.3013867	7.69117333	8.15666667	6.56676	8.43145333
357	13.5845333	20.9368	0.10132	0.10416	0.07893333	3.20286667	5.60329333	25.5337333	0.8996	5.14876	3.83788	3.56753333	2.84889	0.09909333	3.28910667	2.61041333	2.47448	0.09036	0.103	0.99208667	3.99882667	2.77217333	1.89098	1.46254667	4.18258667	2.01705333	2.04238667	1.89484	0.06645333	2.3032	6.09490667	6.63464	0.32598667	0.29601333	0.09641333	4.82382	6.37980333	10.0569067	0.13208	4.91538667	7.08609333	11.4108933	7.42142667	0.33362667	10.3332267	7.75233333	8.24376	6.65472	8.533
358	13.6882533	21.1456133	0.10262667	0.10348	0.07832	3.22162667	5.64269333	25.7765867	0.89592	5.16313333	3.88546667	3.6006	2.86705	0.09338667	3.31345333	2.62617333	2.48146667	0.08621333	0.09862667	1.01336	4.01808	2.79456	1.90901	1.4824	4.24401333	2.02565333	2.09717333	1.90756	0.08132	2.31332	6.15361333	6.6934	0.36361333	0.35330667	0.11170667	4.85714333	6.41972667	10.1040933	0.13746667	4.92508	7.13813333	11.44648	7.47985333	0.36569333	10.3392667	7.79565333	8.29028	6.73472	8.60952
359	13.6974333	21.29635	0.05705	0.08013333	0.04471667	3.17935	5.63185	25.93245	0.84758333	5.13413333	3.86216667	3.58255	2.8281	0.05866667	3.2959	2.59238333	2.46465	0.07378333	0.05445	0.99499583	3.99663333	2.77553333	1.8549375	1.46821667	4.22816667	1.98923333	2.1057	1.89373333	0.1037	2.25985	6.12923333	6.6621	0.34345	0.34158333	0.08598333	4.8525125	6.405675	10.0964167	0.09845	4.90945	7.11843333	11.4084	7.49443333	0.3476	10.3072667	7.9013	8.39276667	6.85431667	8.71095
360	13.77212	21.4738267	0.0596	0.09362667	0.05814667	3.18484	5.69345333	26.13648	0.86873333	5.15942667	3.86662667	3.56709333	2.8556	0.06898667	3.33206667	2.50625333	2.39585333	0.01436	0.00405333	0.90473	3.89510667	2.67353333	1.73858667	1.36722667	4.12749333	1.88604	2.00489333	1.80712	0.03169333	2.153	6.06222667	6.61274667	0.27345333	0.26885333	0.05948	4.82429667	6.34087333	10.0354267	0.05422667	4.86904	7.06937333	11.3295733	7.45129333	0.26788	10.2414933	8.01590667	8.50578667	6.94918667	8.84645333
361	13.83828	21.6442133	0.04242667	0.07804	0.04565333	3.17934667	5.69585333	26.3133467	0.88057333	5.14090667	3.83733333	3.55192	2.84788333	0.03964	3.31194667	2.58744	2.48862667	0.06436	0.05586667	0.98704	3.97618667	2.73982667	1.81733333	1.42654667	4.20012	1.97002667	2.04357333	1.8802	0.05997333	2.22556	6.0764	6.64129333	0.29173333	0.27236	0.08732	4.86184667	6.31573667	10.0221733	0.09013333	4.89313333	7.10902667	11.3418433	7.46274667	0.30033333	10.2072533	8.08049333	8.58936	6.98498667	8.94136
362	13.8653733	21.8201067	0.0238	0.05864	0.00921333	3.15345333	5.66653333	26.4598	0.81792	5.07418667	3.78246667	3.52061333	2.80192667	0.01709333	3.24054667	2.56901333	2.49290667	0.06941333	0.09512	0.99713333	3.99128	2.75397333	1.82846667	1.44569333	4.21712	1.96456	2.05028	1.907	0.05818667	2.24974667	6.08093333	6.65253333	0.27345333	0.26997333	0.09193333	4.85100333	6.30446333	9.98753333	0.09025333	4.85765333	7.09013333	11.3428867	7.46438667	0.281	10.1726933	8.03733333	8.59293333	6.94637333	8.92309333
363	13.9707733	22.07736	0.04094667	0.07101333	0.00709333	3.20153333	5.7218	26.70008	0.84053333	5.12796	3.82433333	3.56293333	2.85848	0.06208	3.27553333	2.52094667	2.46565333	0.0562	0.04585333	0.96505667	3.99092	2.74517333	1.80282667	1.42226667	4.20641333	1.94417333	2.02749333	1.88128	0.03305333	2.22288	6.12381333	6.67274667	0.29150667	0.27953333	0.09917333	4.86014	6.35920667	10.0032667	0.09286667	4.86764	7.09270667	11.37562	7.47670667	0.2688	10.1904933	8.13488	8.68110667	7.04533333	9.03050667
364	14.0967467	22.3124533	0.06378667	0.07218667	0.04017333	3.22446667	5.78650667	26.97208	0.89926667	5.20465333	3.88085333	3.62393333	2.89769333	0.07469333	3.31129333	2.54585333	2.49604	0.06637333	0.044	0.95737333	4.03246667	2.76968	1.83893333	1.44024	4.23576	1.977	2.03850667	1.89228	0.04793333	2.2282	6.15269333	6.69309333	0.31096	0.28568	0.12093333	4.87114333	6.38205667	10.0515333	0.10588	4.90365333	7.1258	11.4003167	7.5182	0.28917333	10.2088133	8.23944	8.7754	7.14165333	9.14406667
365	14.2352333	22.4967833	0.07821667	0.0793	0.03511667	3.23766667	5.85905	27.1925	0.93121667	5.23165	3.93115	3.65535	2.90882083	0.05833333	3.3229	2.52705	2.4594	0.03478333	0.02065	0.90080417	3.96906667	2.726	1.81895417	1.40958333	4.19523333	1.93621667	2.01745	1.83533333	0.0302	2.18703333	6.09545	6.66641667	0.2477	0.23058333	0.08405	4.83594583	6.35564167	10.0071	0.0846	4.87845	7.11483333	11.3688917	7.49298333	0.24215	10.1669167	8.31208333	8.85751667	7.23893333	9.2344
366	14.35596	22.6113867	0.08868	0.0974	0.03914667	3.24956	5.92018667	27.35836	0.96128	5.24184	3.95262667	3.65673333	2.94147667	0.07030667	3.35322667	2.51858667	2.43104	0.02554667	0.02198667	0.91072333	3.95650667	2.72856	1.80554333	1.42053333	4.20348	1.91412	2.02826667	1.83204	0.03626667	2.21433333	6.09568	6.65137333	0.22533333	0.22614667	0.04662667	4.83225333	6.34347333	9.99188	0.08005333	4.86416	7.12328	11.3393367	7.48414667	0.22282667	10.1392933	8.42176	8.99526667	7.37012	9.37209333
367	14.4136	22.7295467	0.06078667	0.06582667	0.02904	3.21054667	5.90001333	27.5171867	0.88346667	5.19529333	3.89481333	3.60793333	2.90043667	0.04290667	3.31773333	2.54604	2.45329333	0.04789333	0.04156	0.97963333	3.99562667	2.79934667	1.84032333	1.45538667	4.23866667	1.94965333	2.06577333	1.88796	0.05293333	2.25054667	6.10658667	6.64162667	0.22966667	0.22130667	0.03753333	4.81621333	6.34883333	9.99417333	0.07497333	4.84505333	7.12806667	11.3325833	7.50096	0.2286	10.11924	8.46597333	9.01478667	7.40593333	9.41114667
368	14.4526267	22.9306	0.06158667	0.04730667	0.02626667	3.1894	5.90933333	27.6791067	0.83690667	5.1766	3.85753333	3.59293333	2.87867	0.03312	3.29861333	2.57894667	2.49136	0.06166667	0.04242667	1.00776333	4.00457333	2.81632	1.84400333	1.47137333	4.23934667	1.97261333	2.06872	1.90037333	0.03726667	2.24684	6.1132	6.67346667	0.24784	0.23036	0.05489333	4.80499667	6.35624667	10.0092667	0.05997333	4.83664	7.14953333	11.3396567	7.53026667	0.23065333	10.1249333	8.47836	9.0116	7.40010667	9.41313333
369	14.5588267	23.1636667	0.07044	0.06001333	0.01814667	3.19164	5.95089333	27.91848	0.86213333	5.18262667	3.87276	3.61318667	2.90964667	0.04609333	3.33013333	2.56868	2.46518667	0.05377333	0.02946667	0.98119	3.98613333	2.76246667	1.81322	1.46516	4.23310667	1.95165333	2.03582667	1.86773333	0.01892	2.22104	6.16686667	6.72357333	0.27912	0.23725333	0.07648	4.83505333	6.37376333	10.0277067	0.06886667	4.86934667	7.20068	11.35562	7.55917333	0.23474667	10.1576933	8.45149333	9.001	7.3684	9.396
370	14.68804	23.3597867	0.1062	0.07970667	0.00712	3.2218	6.01741333	28.1455333	0.90549333	5.20429333	3.92165333	3.64810667	2.95516	0.07605333	3.38670667	2.53564	2.4328	0.04281333	0.01725333	0.94236	3.9834	2.73542667	1.80927667	1.45653333	4.25270667	1.93210667	2.01114667	1.84461333	0.01342667	2.20381333	6.21421333	6.75737333	0.28398667	0.23246667	0.10677333	4.86321667	6.41279	10.0565733	0.08894667	4.90288	7.22113333	11.39415	7.57678667	0.22962667	10.1850667	8.49948	9.05697333	7.42544	9.47072
371	14.7259833	23.4863	0.06586667	0.05123333	0.00345	3.18448333	6.02236667	28.2625333	0.89196667	5.17395	3.92375	3.61726667	2.92630833	0.05856667	3.35395	2.53561667	2.43193333	0.02986667	0.01538333	0.91925417	3.99535	2.74366667	1.7982875	1.4426	4.27405	1.93691667	2.02278333	1.8312	0.00896667	2.20095	6.20696667	6.73985	0.25106667	0.22058333	0.11435	4.8470625	6.40605417	10.0552333	0.08853333	4.88626667	7.19921667	11.3923583	7.5735	0.21008333	10.1432	8.60828333	9.16255	7.55293333	9.61293333
372	14.79636	23.6370667	0.03498667	0.04088	0.00597333	3.1532	6.01016	28.3929867	0.85896	5.16541333	3.90198667	3.58702667	2.88197333	0.03873333	3.3316	2.56450667	2.43686667	0.03250667	0.02604	0.93486	3.97826667	2.76044	1.79373	1.44550667	4.27844	1.94113333	2.03656	1.83513333	0.00906667	2.21705333	6.15850667	6.69641333	0.2024	0.20094667	0.075	4.80098667	6.36404667	10.0101867	0.05358667	4.83798667	7.17193333	11.34028	7.54576	0.19750667	10.08076	8.70422667	9.2376	7.61341333	9.69862667
373	14.9483333	23.85588	0.0758	0.08408	0.0388	3.20178667	6.07452	28.6582	0.88874667	5.23866667	3.94126667	3.64348	2.92621	0.06286667	3.38818667	2.5318	2.39277333	0.01438667	0.00433333	0.91314667	3.92558667	2.71204	1.74745333	1.40226667	4.23484	1.89084	1.99384	1.80350667	0.00285333	2.18050667	6.16229333	6.72082667	0.19649333	0.21496	0.08449333	4.80825667	6.37516667	9.99168	0.03806667	4.84113333	7.19469333	11.3465167	7.57054667	0.21274667	10.0914533	8.81769333	9.35992	7.68696	9.82166667
374	15.05684	24.0660267	0.10622667	0.09549333	0.06150667	3.26022667	6.142	28.9110933	0.94098667	5.31308	3.97953333	3.72302667	2.98768667	0.08861333	3.44137333	2.53725333	2.39252	0.00714667	0.00454667	0.90486333	3.91609333	2.71062667	1.74718667	1.38910667	4.2424	1.86550667	1.98849333	1.79965333	0.01224	2.16074667	6.2038	6.76118667	0.23036	0.24014667	0.09797333	4.83815667	6.43483	10.00472	0.06162667	4.8534	7.23468	11.3866833	7.6104	0.21173333	10.1317333	8.91910667	9.46902667	7.76317333	9.94262667
375	15.10584	24.2026	0.08984	0.07636	0.02114667	3.25316	6.15145333	29.0529333	0.94378667	5.30122667	3.98333333	3.71782667	3.00553333	0.07342667	3.40784	2.61001333	2.48530667	0.03626667	0.04598667	0.98205333	4.00726667	2.81101333	1.83188667	1.47696	4.32217333	1.94973333	2.04948	1.88036	0.03102667	2.24513333	6.23288	6.79129333	0.26646667	0.25352	0.10829333	4.86977667	6.47797333	10.0164667	0.08466667	4.87352	7.26336	11.4290833	7.62764	0.2192	10.15196	8.95077333	9.4696	7.78088	9.97129333
376	15.1265333	24.3336267	0.05453333	0.05108	0.00185333	3.18196	6.13904	29.1617067	0.87804	5.24672	3.93457333	3.66053333	2.95941	0.04550667	3.35137333	2.61252	2.50878667	0.03870667	0.0548	1.00267333	4.03509333	2.82353333	1.82851333	1.49882667	4.31724	1.97	2.03972	1.89808	0.03072	2.25832	6.21450667	6.79302667	0.25430667	0.24145333	0.09448	4.8642	6.43298	9.99756	0.07548	4.87422667	7.23333333	11.42194	7.60601333	0.22886667	10.1243733	8.9368	9.46058667	7.77722667	9.97502667
377	15.22264	24.46816	0.05077333	0.05365333	0.0134	3.19016	6.17977333	29.3194	0.87118667	5.24501333	3.93513333	3.65473333	2.94579667	0.02864	3.35922667	2.6314	2.52752	0.05956	0.07334667	1.02041	4.06156	2.82273333	1.84173667	1.52132	4.33542667	1.98617333	2.04849333	1.90198667	0.03565333	2.26862667	6.22098667	6.80409333	0.26913333	0.24597333	0.09572	4.86180667	6.40718667	10.01824	0.08216	4.8872	7.23718667	11.4247033	7.62174667	0.23486667	10.12132	8.98477333	9.56956	7.85324	10.0691467
378	15.3254333	24.608	0.0452	0.03995	0.01698333	3.20106667	6.20658333	29.4622167	0.88616667	5.2553	3.9448	3.67636667	2.9675875	0.02485	3.38171667	2.67258333	2.56523333	0.10221667	0.1047	1.04830417	4.11263333	2.84596667	1.87367917	1.56416667	4.38905	2.02098333	2.10171667	1.91891667	0.05561667	2.30693333	6.2619	6.85591667	0.2816	0.2369	0.10955	4.88139167	6.4451	10.0403	0.10796667	4.92515	7.27055	11.4504042	7.66573333	0.24183333	10.1333667	9.05836667	9.6585	7.91653333	10.1826
379	15.4245067	24.7744667	0.06654667	0.05964	0.01942667	3.22821333	6.25329333	29.6249467	0.92	5.28348	3.98637333	3.69608	2.98903667	0.04422667	3.41476	2.57345333	2.46321333	0.02965333	0.01048	0.93142667	4.01969333	2.75594667	1.77905	1.47356	4.29990667	1.91346667	2.02666667	1.82928	0.00769333	2.22248	6.23249333	6.82754667	0.21836	0.18249333	0.06952	4.83889	6.44041333	10.0029333	0.06370667	4.89709333	7.25318667	11.4090233	7.63152	0.18033333	10.1085733	9.11536	9.71348	7.96116	10.2544267
380	15.5128667	24.92464	0.08904	0.07601333	0.01810667	3.23086667	6.28056	29.76984	0.93493333	5.32349333	4.01565333	3.71168	3.00115667	0.06886667	3.42605333	2.54113333	2.44708	0.02244	0.00513333	0.90974667	3.97958667	2.73992	1.75791333	1.44118667	4.2646	1.87733333	1.99914667	1.79657333	0.00556	2.18457333	6.19409333	6.77744	0.17272	0.15908	0.04572	4.80732	6.40391	9.96118667	0.03388	4.84264	7.21189333	11.35288	7.60590667	0.13973333	10.0527467	9.17305333	9.77302667	8.00530667	10.33736
381	15.5764133	25.0897067	0.0664	0.0662	0.00878667	3.20978667	6.29762667	29.91744	0.93824	5.32338667	4.018	3.71974667	3.00592333	0.06406667	3.41454667	2.5574	2.47681333	0.03292	0.01268	0.94593333	4.00477333	2.76925333	1.78867667	1.45685333	4.30177333	1.89950667	2.01369333	1.80726667	0.01548	2.20281333	6.17509333	6.78381333	0.15366667	0.14741333	0.06497333	4.80468667	6.39881667	9.95229333	0.03350667	4.81174667	7.20306667	11.3477633	7.61866667	0.13777333	10.04352	9.30462667	9.90301333	8.16232	10.4889333
382	15.6227333	25.2847733	0.04956	0.04829333	0.00632	3.18029333	6.30216	30.0751867	0.9192	5.29630667	3.97884	3.69942667	3.00611	0.03664	3.39628	2.53928	2.46836	0.01814667	0.00398667	0.9114	4.00114667	2.74276	1.76937667	1.43596	4.31528	1.88361333	1.99898667	1.79310667	0.00634667	2.19542667	6.188	6.81264	0.15196	0.15104	0.0654	4.81475	6.41031	9.95376	0.03396	4.81589333	7.20318667	11.3903967	7.63514667	0.15108	10.06588	9.381	9.97072	8.23632	10.5708667
383	15.6708	25.4147333	0.04170667	0.03506667	0.00488	3.15637333	6.31766667	30.2009467	0.8914	5.26913333	3.94537333	3.67242667	2.98474667	0.03616	3.37008	2.56448	2.49237333	0.02284	0.00642667	0.93793333	4.00362667	2.76010667	1.79064	1.44913333	4.34878667	1.9122	2.01058667	1.8164	0.01332	2.20902667	6.21548	6.846	0.20238667	0.17872	0.06585333	4.84162	6.42750333	9.95849333	0.05482667	4.83486667	7.24610667	11.4337933	7.65621333	0.17318667	10.0870267	9.39130667	9.99696	8.23401333	10.6001333
384	15.7909333	25.54316	0.03314667	0.04613333	0.01602667	3.16557333	6.36078667	30.3825333	0.88024	5.2876	3.97093333	3.68297333	2.97426333	0.05848	3.37634667	2.62382667	2.54669333	0.05430667	0.03128	1.02018667	4.04598667	2.83581333	1.85102	1.50666667	4.39373333	1.97982667	2.05861333	1.89074667	0.04441333	2.25505333	6.21956	6.86194667	0.22933333	0.18613333	0.0728	4.84965	6.43184	9.96224	0.0736	4.86004	7.27452	11.45023	7.66341333	0.1794	10.10472	9.45566667	10.03956	8.26338667	10.6631867
385	15.9110833	25.6794833	0.0747	0.08561667	0.04228333	3.23083333	6.42588333	30.5336	0.92538333	5.33175	4.03523333	3.72743333	3.02622083	0.09638333	3.4396	2.62531667	2.53865	0.04728333	0.03616667	1.01844583	4.04903333	2.83695	1.84752917	1.51568333	4.37803333	1.98821667	2.06718333	1.91203333	0.04166667	2.25738333	6.22575	6.87643333	0.20125	0.17791667	0.06811667	4.82839167	6.418625	9.9615	0.07413333	4.86748333	7.25756667	11.4443708	7.67155	0.1835	10.09275	9.50415	10.07055	8.29725	10.7041333
386	16.0206	25.8591333	0.11072	0.10353333	0.06624	3.27033333	6.48652	30.6764533	0.96770667	5.35618667	4.06044	3.75114667	3.08205	0.10677333	3.48374667	2.63642667	2.53824	0.04112	0.04526667	1.01169333	4.05668	2.82389333	1.84889667	1.52126667	4.38028	1.98713333	2.07894667	1.91461333	0.04062667	2.25422667	6.25844	6.91625333	0.19421333	0.19742667	0.07206667	4.85411333	6.44865333	9.97585333	0.07826667	4.88808	7.26733333	11.4560733	7.68946667	0.20005333	10.1278	9.57377333	10.1439867	8.37890667	10.79332
387	16.0417733	25.9947333	0.07181333	0.06001333	0.02221333	3.23089333	6.46892	30.7848533	0.92666667	5.33448	4.0042	3.71973333	3.04294333	0.04465333	3.43544	2.63977333	2.54329333	0.03321333	0.03216	1.00429333	4.02937333	2.81568	1.84148667	1.51121333	4.37814667	1.95410667	2.07642667	1.88265333	0.04046667	2.22533333	6.25656	6.93061333	0.17916	0.19196	0.054	4.85959667	6.45675	9.972	0.06586667	4.89068	7.25844	11.4492867	7.68094667	0.18789333	10.1267733	9.61741333	10.1934933	8.40764	10.8418667
388	16.0900133	26.1025467	0.0468	0.03522667	0.00117333	3.21126667	6.47397333	30.92044	0.90682667	5.32830667	3.98777333	3.72177333	3.02661	0.0372	3.42082667	2.57004	2.48626667	0.00906667	0.00492	0.94423667	3.95661333	2.75785333	1.77063333	1.45428	4.31813333	1.87816	2.01045333	1.80266667	0.00417333	2.14730667	6.20034667	6.90078667	0.12925333	0.14538667	0.01814667	4.81597	6.41800667	9.92090667	0.02658667	4.84845333	7.21662667	11.4183867	7.63672	0.13782667	10.0898	9.67832	10.25504	8.4296	10.9089067
389	16.2260133	26.2578667	0.07204	0.05421333	0.01713333	3.24989333	6.53789333	31.0852667	0.94781333	5.37028	4.05068	3.77058667	3.08081333	0.05458667	3.4806	2.54956	2.46421333	0.00468	0.00172	0.91172667	3.94185333	2.73173333	1.74260333	1.44214667	4.30324	1.86646667	1.98486667	1.7814	0	2.13138667	6.19465333	6.8938	0.11732	0.12264	0.00786667	4.80277667	6.38474667	9.89946667	0.00928	4.82716	7.19794667	11.41861	7.62686667	0.11952	10.08856	9.81606667	10.37332	8.55588	11.0763733
390	16.33428	26.4174667	0.07666667	0.06665333	0.03952	3.25804	6.58498667	31.21572	0.97729333	5.39922667	4.08398667	3.79909333	3.09371667	0.06532	3.507	2.60569333	2.4912	0.01930667	0.00502667	0.96613	4.00250667	2.78344	1.78747	1.49262667	4.35562667	1.92037333	2.02718667	1.8374	0.00345333	2.19298667	6.22766667	6.90733333	0.13017333	0.1156	0.02949333	4.83286	6.38514667	9.91164	0.02016	4.84452	7.21449333	11.4531033	7.66230667	0.12316	10.12404	9.93225333	10.492	8.67052	11.2114133
391	16.3905867	26.53236	0.05794667	0.06832	0.02804	3.22338667	6.58868	31.2999733	0.95481333	5.38333333	4.04897333	3.77757333	3.07226	0.0594	3.47873333	2.6398	2.517	0.03490667	0.02597333	1.00422333	4.04013333	2.81634667	1.81239333	1.52009333	4.40021333	1.95849333	2.04986667	1.86326667	0.01313333	2.22873333	6.23788	6.92013333	0.12737333	0.1048	0.05012	4.82676333	6.38922667	9.90762667	0.04122667	4.85298667	7.221	11.4538833	7.68493333	0.1208	10.1267733	10.0000933	10.5584533	8.73390667	11.27888
392	16.4365667	26.64835	0.0568	0.08266667	0.0379	3.22601667	6.61118333	31.41385	0.9427	5.38933333	4.04746667	3.76785	3.07984167	0.0665	3.47536667	2.61718333	2.50875	0.03596667	0.02586667	0.99195417	4.0437	2.81806667	1.78723333	1.51808333	4.40393333	1.94355	2.04503333	1.85595	0.0069	2.20518333	6.23008333	6.94546667	0.12546667	0.11381667	0.04358333	4.8294125	6.39485417	9.90875	0.04845	4.86768333	7.21778333	11.448475	7.68086667	0.10911667	10.1175833	10.0579667	10.6154	8.77981667	11.3347333
393	16.5164	26.7805867	0.07408	0.09682667	0.03844	3.25246667	6.63257333	31.5712	0.94656	5.41208	4.06792	3.77501333	3.09789667	0.06173333	3.50702667	2.57774667	2.48208	0.00994667	0.00962667	0.94803	4.0046	2.78537333	1.75454333	1.47805333	4.38248	1.89461333	2.01493333	1.82497333	0	2.15533333	6.21969333	6.96608	0.12944	0.11385333	0.03532	4.84221	6.39287333	9.89316	0.03373333	4.87741333	7.22622667	11.4507933	7.68150667	0.10913333	10.1176533	10.0799733	10.64668	8.78012	11.38968
394	16.5557867	26.90316	0.05050667	0.06269333	0.00097333	3.23502667	6.63032	31.6814533	0.92849333	5.38277333	4.05408	3.75130667	3.08216	0.03642667	3.49681333	2.62188	2.52956	0.01934667	0.01573333	0.98975333	4.03249333	2.80857333	1.81346333	1.51376	4.4124	1.93030667	2.05070667	1.85738667	0.00214667	2.19838667	6.25545333	7.01226667	0.14709333	0.15556	0.04810667	4.87183667	6.41365	9.90689333	0.04072	4.90106667	7.24590667	11.4933933	7.72129333	0.13989333	10.15772	10.1618133	10.7284933	8.83272	11.4589067
395	16.6376133	27.0162133	0.04281333	0.04964	0.00133333	3.22768	6.66025333	31.7508533	0.93090667	5.38153333	4.0558	3.75436	3.09082333	0.02950667	3.4956	2.66018667	2.58641333	0.04405333	0.02849333	1.03459667	4.07025333	2.84330667	1.86470667	1.5372	4.44317333	1.97662667	2.07786667	1.89894667	0.01036	2.25070667	6.29714667	7.06237333	0.16961333	0.18677333	0.06452	4.89633	6.44612	9.93368	0.05458667	4.91758667	7.26904	11.50507	7.76761333	0.17150667	10.1958667	10.2608933	10.8180267	8.91510667	11.5455733
396	16.7318267	27.15812	0.08069333	0.07849333	0.01492	3.26112	6.70922667	31.84892	0.97009333	5.42804	4.0984	3.80625333	3.1458	0.03952	3.52129333	2.65196	2.57326667	0.03541333	0.01158667	1.01403333	4.04349333	2.82646667	1.83036667	1.51810667	4.44089333	1.96546667	2.06278667	1.87422667	0.00582667	2.23862667	6.29785333	7.08472	0.15616	0.17821333	0.04550667	4.88939667	6.44202667	9.93168	0.03841333	4.90412	7.28050667	11.51924	7.76757333	0.17065333	10.2074	10.29016	10.83856	8.92525333	11.59148
397	16.78672	27.2908533	0.09298667	0.08304	0.03597333	3.26292	6.72854667	31.9905067	0.96757333	5.44490667	4.09382667	3.82430667	3.13756667	0.05109333	3.53189333	2.62034667	2.52517333	0.01018667	0.00062667	0.97637667	4.00209333	2.79364	1.77813667	1.49906667	4.41114667	1.92441333	2.03366667	1.83553333	0.00122667	2.20058667	6.31384	7.09421333	0.14554667	0.17661333	0.04956	4.87807333	6.43540333	9.94629333	0.03385333	4.91026667	7.29954667	11.5696067	7.7908	0.16786667	10.2339467	10.3094533	10.8433333	8.93353333	11.6250933
398	16.86472	27.41232	0.07792	0.06690667	0.02888	3.25636	6.75385333	32.1358133	0.95305333	5.44702667	4.09212	3.82430667	3.11822	0.04082667	3.53788	2.62128	2.52608	0.01117333	0.00198667	0.99186667	4.01424	2.81012	1.76978	1.51089333	4.41072	1.92244	2.03058667	1.84377333	0.0022	2.20356	6.34653333	7.11272	0.15885333	0.17164	0.057	4.89296	6.44276	9.97028	0.04269333	4.94164	7.31874667	11.6009767	7.82852	0.15822667	10.2727733	10.3670667	10.9118933	9.02014667	11.7116
399	16.9281867	27.4512933	0.06573333	0.05892	0.00492	3.25364	6.7644	32.1736667	0.95268	5.44152	4.07857333	3.81477333	3.10917	0.04365333	3.52365333	2.67494667	2.57666667	0.03381333	0.01406667	1.04499333	4.07513333	2.86584	1.82400333	1.55592	4.46808	1.97630667	2.07450667	1.89841333	0.01917333	2.24793333	6.35333333	7.15349333	0.16357333	0.1762	0.06889333	4.91775667	6.44854333	9.96794667	0.06492	4.95552	7.33778667	11.5903967	7.85789333	0.16746667	10.2775333	10.4412	10.97788	9.067	11.7832267
400	17.00972	27.5382	0.056	0.05694667	0.01172	3.26909333	6.79214667	32.2503733	0.96261333	5.46644	4.10089333	3.82112	3.12182333	0.05334667	3.53261333	2.69741333	2.59393333	0.03205333	0.03709333	1.05004333	4.10788	2.87917333	1.84696667	1.56456	4.5102	1.99306667	2.08176	1.90572	0.02549333	2.27744	6.36409333	7.19372	0.17314667	0.18321333	0.07832	4.94085	6.47590667	9.98164	0.07429333	4.96789333	7.36416	11.5948	7.88509333	0.17918667	10.30144	10.5496533	11.0753733	9.1144	11.88812
401	17.05695	27.6118	0.058	0.05241667	0.00961667	3.2563	6.80215	32.31805	0.95521667	5.46885	4.11136667	3.81213333	3.12017917	0.04185	3.5299	2.70038333	2.59895	0.02463333	0.02963333	1.04649583	4.11165	2.86811667	1.8438	1.55833333	4.5211	1.98608333	2.07811667	1.89801667	0.01048333	2.27948333	6.3808	7.1998	0.17388333	0.17685	0.0906	4.9369875	6.48817917	9.99208333	0.07873333	4.9769	7.37266667	11.5943667	7.89186667	0.1781	10.3189	10.6088333	11.1677	9.18385	11.98645
402	17.0929467	27.6958267	0.04522667	0.03446667	0.00390667	3.2346	6.80678667	32.35668	0.92886667	5.46809333	4.0864	3.801	3.11300667	0.02326667	3.50556	2.66753333	2.54998667	0.00666667	0.00409333	1.00754333	4.05184	2.82942667	1.80692667	1.52750667	4.48178667	1.92921333	2.04488	1.85178667	0	2.23601333	6.37933333	7.20076	0.16313333	0.16464	0.057	4.92150333	6.47385667	9.96493333	0.04917333	4.97322667	7.35730667	11.58146	7.87604	0.15588	10.3290667	10.6804933	11.23404	9.24985333	12.0531067
403	17.1738	27.8252	0.05001333	0.04326667	0	3.23486667	6.81808	32.43028	0.94222667	5.48273333	4.08326667	3.81076	3.13459667	0.03262667	3.51038667	2.66893333	2.55436	0.01212	0.00696	1.01314667	4.03628	2.83069333	1.80272	1.55730667	4.47050667	1.93769333	2.04213333	1.85412	0.00152	2.21518667	6.36577333	7.22392	0.16982667	0.17596	0.04612	4.92139333	6.46164667	9.96145333	0.04166667	4.98245333	7.36222667	11.5946233	7.90258667	0.15006667	10.3499733	10.69924	11.2189867	9.22792	12.0585067
404	17.2632133	27.9002933	0.07238667	0.05928	0.00405333	3.24076	6.83352	32.46664	0.95426667	5.49366667	4.09748	3.82196	3.14703333	0.05290667	3.53976	2.64902667	2.55818667	0.01117333	0.00869333	1.01253667	4.03558667	2.82852	1.79071667	1.57025333	4.46658667	1.94214667	2.03828	1.85072	0.00444	2.20457333	6.34961333	7.21844	0.16304	0.16152	0.04561333	4.91548	6.43628	9.96372	0.032	4.97329333	7.36557333	11.6017267	7.91866667	0.14788	10.3396933	10.7426267	11.22036	9.22605333	12.0669867
405	17.3414133	27.9635333	0.07632	0.06526667	0.02148	3.24654667	6.86646667	32.5486	0.97304	5.4924	4.1102	3.8308	3.15326333	0.06188	3.55065333	2.67937333	2.59656	0.02798667	0.00938667	1.04053333	4.07706667	2.86194667	1.82369667	1.58912	4.50645333	1.96981333	2.0744	1.88904	0.0076	2.25054667	6.36638667	7.22470667	0.17434667	0.15169333	0.05029333	4.91418	6.43582667	9.96238667	0.04146667	4.98089333	7.35581333	11.5883567	7.93304	0.14786667	10.3106667	10.8281733	11.2973333	9.28202667	12.13108
406	17.3940267	28.0910667	0.07022667	0.06572	0.01464	3.27062667	6.88381333	32.67704	0.98686667	5.51989333	4.13113333	3.83250667	3.16389	0.05233333	3.556	2.68097333	2.59697333	0.0178	0.01601333	1.03564333	4.0858	2.86441333	1.82575333	1.56978667	4.52314667	1.96885333	2.07353333	1.89550667	0.01148	2.25345333	6.36968	7.23709333	0.16381333	0.13452	0.03729333	4.90958667	6.43163	9.94045333	0.041	4.98304	7.32957333	11.5776067	7.93053333	0.13782667	10.30168	10.92288	11.3940267	9.36445333	12.2487733
407	17.4558267	28.2238533	0.07064	0.07216	0.00877333	3.29310667	6.90845333	32.7451333	0.97665333	5.56048	4.14278667	3.83268	3.17865333	0.05005333	3.58186667	2.69750667	2.5996	0.02210667	0.02292	1.05046667	4.09694667	2.88053333	1.84582	1.58114667	4.55561333	1.98633333	2.0852	1.91794667	0.01132	2.255	6.39270667	7.27670667	0.15016	0.13596	0.04049333	4.91490667	6.44941	9.95761333	0.04112	4.99885333	7.35746667	11.6131267	7.95770667	0.14894667	10.34868	11.03868	11.4753733	9.45049333	12.3742667
408	17.5451867	28.3060133	0.08077333	0.05253333	0.01284	3.27162667	6.94196	32.784	0.95934667	5.563	4.14096	3.84094667	3.18724333	0.05530667	3.58682667	2.70790667	2.58556	0.01990667	0.01017333	1.05126333	4.0918	2.89005333	1.85156667	1.58353333	4.56898667	1.97530667	2.07664	1.90573333	0.00276	2.25090667	6.43321333	7.33612	0.15198667	0.14177333	0.0716	4.93054333	6.47310333	9.9798	0.03913333	5.02830667	7.41084	11.66977	8.02061333	0.15997333	10.40524	11.1365067	11.5605067	9.51344	12.47016
409	17.59204	28.3378	0.06194667	0.04268	0.00448	3.25626667	6.94609333	32.8221333	0.95382667	5.55754667	4.12378667	3.84252	3.17804	0.0484	3.57318667	2.68442667	2.55156	0.00150667	0	1.00996333	4.06821333	2.87114667	1.81624667	1.55257333	4.53525333	1.94368	2.0526	1.86804	0	2.21930667	6.44977333	7.36710667	0.15206667	0.15534667	0.08724	4.92748	6.48055333	9.97188	0.02524	5.04042667	7.4324	11.6789433	8.055	0.16109333	10.4183333	11.1903467	11.62968	9.55228	12.5234667
410	17.6294	28.3951667	0.06021667	0.05111667	0	3.25466667	6.93166667	32.8489333	0.96623333	5.57646667	4.13438333	3.85196667	3.18442083	0.0453	3.57963333	2.68986667	2.56813333	0.002	0.00301667	1.00486667	4.07201667	2.87741667	1.8152125	1.56371667	4.54468333	1.9521	2.0573	1.87731667	0.00061667	2.23028333	6.44603333	7.36953333	0.15011667	0.16843333	0.06886667	4.91355417	6.47394583	9.96386667	0.02783333	5.02521667	7.42786667	11.6627625	8.0541	0.15683333	10.3919667	11.23915	11.6796333	9.58878333	12.5564333
411	17.6450267	28.4194933	0.0468	0.05081333	0	3.24646667	6.92594667	32.84692	0.959	5.56901333	4.12686667	3.84462667	3.18097	0.03833333	3.56964	2.6828	2.59088	0.00516	0.00242667	0.99268667	4.06632	2.86166667	1.80972	1.56717333	4.54908	1.94446667	2.05721333	1.87586667	0.00045333	2.22234667	6.44918667	7.3724	0.15989333	0.16852	0.04837333	4.92311	6.49044667	9.97317333	0.04796	5.01949333	7.43634667	11.6584333	8.07332	0.13661333	10.3796667	11.28868	11.7252133	9.61848	12.6181467
412	17.7187333	28.4954133	0.07652	0.06770667	0.01368	3.29324	6.98162667	32.91504	0.99576	5.60352	4.16946667	3.87822667	3.21327333	0.05129333	3.62028	2.70909333	2.62205333	0.02256	0.01032	1.03701333	4.10264	2.88761333	1.84078333	1.58497333	4.58250667	1.98088	2.08764	1.89385333	0.0066	2.25496	6.47758667	7.40833333	0.17526667	0.16650667	0.04742667	4.94599333	6.52082333	9.99410667	0.05325333	5.03197333	7.47098667	11.7010067	8.1234	0.15122667	10.41244	11.32984	11.7636267	9.65182667	12.6824533
413	17.7755467	28.5788667	0.07926667	0.06113333	0.02637333	3.30114667	7.01065333	32.9614667	1.00017333	5.61926667	4.19137333	3.89578667	3.22126667	0.03916	3.62573333	2.74997333	2.66822667	0.04152	0.0302	1.09172667	4.14244	2.9456	1.89553667	1.63514667	4.63549333	2.03316	2.13309333	1.94162667	0.02518667	2.30569333	6.48909333	7.45716	0.17982667	0.17222667	0.05681333	4.95163667	6.53273667	10.02448	0.06166667	5.06221333	7.50606667	11.73535	8.18346667	0.17545333	10.4573867	11.4164133	11.8447467	9.71365333	12.7749733
414	17.82724	28.6667867	0.07006667	0.06565333	0.02612	3.29054667	7.02148	33.00744	0.99029333	5.63549333	4.19316	3.89273333	3.22772333	0.04890667	3.63172	2.74270667	2.67144	0.01813333	0.01744	1.07794333	4.13281333	2.94786667	1.88346	1.62228	4.63704	2.00226667	2.11497333	1.92410667	0.01477333	2.29464	6.49392	7.48024	0.17336	0.16001333	0.05758667	4.94818	6.53581	10.0437067	0.05412	5.06864	7.52649333	11.7510633	8.22374667	0.1796	10.4813467	11.55912	11.9632667	9.79152	12.8928533
415	17.8618	28.72604	0.05892	0.06106667	0.02025333	3.28552	7.02414667	33.03088	0.99810667	5.64161333	4.1898	3.88694667	3.23866	0.04544	3.6348	2.7378	2.67422667	0.01506667	0.01438667	1.07472333	4.12817333	2.94054667	1.86942	1.6222	4.64805333	1.99806667	2.1084	1.91336	0.00705333	2.28896	6.51662667	7.48641333	0.18386667	0.15968	0.06565333	4.95439	6.53905	10.0322933	0.06498667	5.07704	7.53997333	11.7702733	8.25264	0.17682667	10.48248	11.6143467	12.01008	9.82204	12.9271867
416	17.9130133	28.7292	0.07670667	0.07242667	0.02741333	3.29941333	7.03678667	32.97888	1.02074667	5.65926667	4.20294667	3.90225333	3.25834667	0.05668	3.64216	2.6886	2.62610667	0.0054	0.00529333	1.03182	4.08306667	2.88744	1.82658333	1.60002667	4.60212	1.96972	2.061	1.88321333	0.00085333	2.23764	6.48137333	7.44885333	0.16309333	0.13548	0.03196	4.90958	6.49173667	9.98670667	0.04274667	5.05876	7.49414667	11.7325967	8.23404	0.13833333	10.4150667	11.6143867	11.98832	9.82226667	12.9251333
417	17.9661467	28.6961733	0.08212	0.08138667	0.03486667	3.29961333	7.04513333	32.90788	1.03465333	5.67486667	4.21197333	3.92149333	3.26048667	0.06437333	3.65334667	2.68706667	2.61114667	0.00208	0.00446667	1.02077333	4.06366667	2.87649333	1.83068667	1.58754667	4.59422667	1.95701333	2.04961333	1.87518667	0	2.22302667	6.47366667	7.4478	0.14642667	0.1252	0.01349333	4.89012667	6.48098667	9.974	0.03214667	5.05064	7.47194667	11.71152	8.23822667	0.13188	10.3726533	11.6448667	11.9981067	9.82526667	12.96176
418	17.9998267	28.6192533	0.06941333	0.06530667	0.02286667	3.28572	7.01377333	32.8009067	1.02798667	5.65489333	4.18814667	3.89958667	3.24651333	0.05376	3.63436	2.68669333	2.60508	0.00090667	0.00093333	1.02742333	4.06712	2.87925333	1.84829	1.59182667	4.605	1.95864	2.04366667	1.8728	0	2.21366667	6.46522667	7.44662667	0.12709333	0.11656	0.01428	4.87136	6.46218667	9.95588	0.02270667	5.03441333	7.46481333	11.6895667	8.24064	0.10776	10.34744	11.69104	12.04012	9.83217333	13.00172
419	18.0481867	28.6084933	0.06489333	0.05598667	0.0218	3.27649333	7.01457333	32.7600267	1.01998667	5.65302667	4.18461333	3.88976	3.25129667	0.05462667	3.6212	2.67412	2.58236	0	0	1.01844667	4.06213333	2.86252	1.83392	1.58177333	4.59410667	1.95636	2.02136	1.85673333	0.00126667	2.19474667	6.42788	7.43772	0.10756	0.10489333	0.01430667	4.84447333	6.43606	9.93957333	0.00989333	5.00528	7.45768	11.64343	8.23470667	0.08869333	10.3082267	11.772	12.10196	9.87797333	13.0523733
420	18.0699	28.6339167	0.0478	0.04995	0.00836667	3.25515	7.00876667	32.7782	0.9965	5.65336667	4.17785	3.88311667	3.24395	0.05048333	3.6118	2.69028333	2.59181667	0.0008	0.00205	1.0284125	4.07975	2.86825	1.84186667	1.58891667	4.61705	1.97266667	2.03068333	1.86433333	0.00061667	2.20723333	6.42568333	7.46211667	0.10991667	0.10905	0.01581667	4.8283875	6.44553333	9.95835	0.01063333	5.00263333	7.46545	11.6497167	8.26785	0.09723333	10.3027	11.8488667	12.1411	9.92536667	13.0963833
421	18.0928133	28.6060133	0.04317333	0.04974667	0.00264	3.25464	6.99785333	32.7402	0.99936	5.65602667	4.17884	3.88422667	3.23619333	0.05284	3.61378667	2.71249333	2.61688	0.00456	0.00569333	1.05573333	4.10669333	2.89124	1.86189	1.60917333	4.64398667	1.99150667	2.04878667	1.89312	0.00036	2.22745333	6.42610667	7.46617333	0.09184	0.09428	0.01832	4.81263333	6.43349	9.95458667	0.01646667	4.99245333	7.46605333	11.6511533	8.28945333	0.09436	10.2857467	11.92168	12.18544	9.9706	13.1538533
422	18.12664	28.5719067	0.04081333	0.05098667	0.00114667	3.26033333	6.99634667	32.66692	1.00170667	5.66469333	4.18126667	3.88645333	3.23259667	0.04781333	3.61538667	2.72284	2.63821333	0.01636	0.01037333	1.08014	4.12177333	2.90748	1.87533333	1.62026667	4.65657333	2.00514667	2.06894667	1.91416	0.00349333	2.2462	6.42752	7.46310667	0.08197333	0.07942667	0.02678667	4.79869667	6.42023	9.94097333	0.02584	4.98970667	7.46345333	11.6469	8.3188	0.09022667	10.25884	11.9861733	12.2490533	10.0054	13.2223733
423	18.18512	28.6174133	0.05197333	0.05446667	0.00172	3.27073333	7.01601333	32.6851867	1.01121333	5.68306667	4.20072	3.89445333	3.25421667	0.05505333	3.63248	2.71969333	2.63917333	0.01072	0.00508	1.07444667	4.11078667	2.90816	1.87278333	1.61664	4.65722667	1.99974667	2.06142667	1.90637333	0.00309333	2.2454	6.44441333	7.48605333	0.08348	0.08002667	0.02234667	4.80391	6.43922	9.95281333	0.01932	5.01406667	7.48633333	11.6821067	8.36770667	0.08797333	10.2707333	12.0772	12.3307333	10.07552	13.3217067
424	18.2338933	28.5875067	0.07046667	0.05874667	0.00252	3.28058667	7.02054667	32.6286133	1.02521333	5.70516	4.21976	3.9072	3.28225	0.06408	3.64682667	2.72626667	2.64121333	0.00654667	0.00517333	1.07765	4.11158667	2.91974667	1.87968333	1.62569333	4.67750667	2.00894667	2.06230667	1.9096	0.00669333	2.25244	6.46693333	7.51810667	0.09208	0.08614667	0.02093333	4.81469333	6.45549	9.97454667	0.01225333	5.04093333	7.51104	11.72054	8.41284	0.08753333	10.2887067	12.14604	12.3748933	10.1267067	13.38316
425	18.26264	28.5332533	0.08036	0.06949333	0.01173333	3.28705333	7.01485333	32.53988	1.03805333	5.72296	4.22678667	3.91550667	3.29061333	0.06922667	3.65876	2.75541333	2.67218667	0.02036	0.01844	1.10384333	4.14121333	2.95165333	1.90719	1.65033333	4.71618667	2.04154667	2.08690667	1.9416	0.01550667	2.27557333	6.48553333	7.54014667	0.10201333	0.09886667	0.02982667	4.82486333	6.46141	9.99586667	0.02606667	5.04838667	7.52178667	11.7320733	8.45328	0.10089333	10.2909867	12.1885467	12.3972267	10.1477333	13.4141067
426	18.28684	28.59036	0.07444	0.07378667	0.02266667	3.29581333	7.03034667	32.59552	1.04084	5.73694667	4.23953333	3.92494667	3.29612	0.06657333	3.67350667	2.76798667	2.68917333	0.01833333	0.01666667	1.10346667	4.14945333	2.95993333	1.90989667	1.65893333	4.73458667	2.04996	2.09382667	1.95373333	0.01118667	2.27270667	6.51485333	7.57450667	0.11908	0.11165333	0.03950667	4.84273667	6.4973	10.02508	0.02497333	5.06328	7.56793333	11.78725	8.52054667	0.11056	10.3369467	12.2900267	12.48768	10.2323333	13.5223867
427	18.31348	28.7027067	0.07028	0.07096	0.01248	3.30044	7.06965333	32.7024267	1.03802667	5.77146667	4.26121333	3.94184	3.30713	0.0622	3.68836	2.77709333	2.69978667	0.00484	0.00505333	1.08843667	4.15101333	2.96504	1.90514667	1.66290667	4.75942667	2.0454	2.10101333	1.94738667	0.00561333	2.27974667	6.57046667	7.64458667	0.12078667	0.10102667	0.02782667	4.86679667	6.54952	10.0619333	0.01916	5.10874667	7.63808	11.88622	8.60758667	0.10485333	10.42468	12.4028133	12.5914267	10.33144	13.6679867
428	18.3208667	28.7782133	0.07566667	0.07237333	0.00961333	3.31548	7.11614667	32.7311067	1.05441333	5.82970667	4.27973333	3.97097333	3.33028	0.06118667	3.72149333	2.81145333	2.7372	0.00837333	0.013	1.10850333	4.17944	3.00318667	1.93415667	1.68748	4.80804	2.06810667	2.1372	1.96884	0.01662667	2.32830667	6.63833333	7.72997333	0.12374667	0.11772	0.02573333	4.90666	6.59636333	10.1067333	0.04162667	5.15018667	7.69858667	11.9854567	8.69644	0.11846667	10.5073867	12.4871467	12.6809867	10.3996933	13.7860267
429	18.3557333	28.77376	0.11536	0.10082667	0.0442	3.35281333	7.14188	32.6770133	1.09813333	5.88030667	4.32116	4.00194667	3.36501333	0.07244	3.75768	2.85526667	2.79082667	0.03902667	0.03988	1.14397	4.2206	3.05012	1.97989667	1.72796	4.84890667	2.10758667	2.18150667	2.01312	0.04369333	2.36609333	6.6924	7.79316	0.14814667	0.14666667	0.03933333	4.96387667	6.64628	10.1487867	0.07337333	5.18506667	7.74821333	12.06885	8.75938667	0.15817333	10.54864	12.6057467	12.7904	10.47964	13.8825733
430	18.4054133	28.7464667	0.11356	0.10889333	0.0512	3.35357333	7.11848	32.5943333	1.09770667	5.88342667	4.33536	4.00425333	3.38373	0.07478667	3.75774667	2.84804	2.78126667	0.02469333	0.02892	1.13363667	4.20758667	3.04150667	1.98315	1.71794667	4.83734667	2.09774667	2.16745333	1.99476	0.03569333	2.34496	6.69472	7.80018667	0.13813333	0.13669333	0.02953333	4.95411333	6.64688333	10.1376533	0.05272	5.19324	7.75594667	12.0837733	8.77537333	0.15061333	10.5379467	12.6684667	12.8249333	10.51852	13.91452
431	18.4006333	28.7182667	0.0832	0.06791667	0.0239	3.31998333	7.09001667	32.5413333	1.06421667	5.8653	4.3077	3.9898	3.36008333	0.06593333	3.73646667	2.81928333	2.74875	0.00805	0.006	1.10467917	4.17703333	3.01248333	1.965875	1.68788333	4.81153333	2.07605	2.13266667	1.96308333	0.0111	2.3138	6.6741	7.7927	0.10351667	0.10801667	0.00645	4.91226667	6.6246875	10.11765	0.02811667	5.17153333	7.73895	12.0648042	8.78836667	0.09713333	10.5253	12.7064	12.85535	10.5360833	13.94995
432	18.3730133	28.6945333	0.06276	0.05636	0.00322667	3.30390667	7.07705333	32.4511333	1.05358667	5.84701333	4.29298667	3.9798	3.34094	0.04621333	3.72310667	2.80170667	2.72436	0.00186667	0.00022667	1.08882	4.15797333	2.99197333	1.94822	1.67069333	4.77974667	2.0558	2.1122	1.93702667	0.00377333	2.29349333	6.67465333	7.8032	0.09549333	0.10685333	0.00473333	4.90444333	6.62632667	10.1162	0.02365333	5.16842667	7.75197333	12.0692167	8.82508	0.09118667	10.53328	12.74296	12.86588	10.5472133	13.9942
433	18.3547467	28.5406267	0.05413333	0.05708	0.00456	3.30372	7.0516	32.2480133	1.04606667	5.84572	4.27884	3.96434667	3.33677	0.04126667	3.70377333	2.79530667	2.72222667	0.00290667	0.00378667	1.10770333	4.15965333	2.99961333	1.94866	1.68542667	4.79998667	2.06857333	2.11744	1.9526	0.00196	2.30008	6.67157333	7.79244	0.11036	0.10428	0.01446667	4.90280333	6.62523	10.10608	0.02657333	5.15586667	7.7532	12.0515233	8.83306667	0.10057333	10.50164	12.7855867	12.8584133	10.5500933	14.0125733
434	18.3482667	28.4236533	0.04174667	0.04752	0	3.28626667	7.00464	32.1060933	1.02174667	5.83712	4.25916	3.95018667	3.3166	0.03426667	3.68714667	2.81238667	2.7408	0.01698667	0.01685333	1.13868667	4.18513333	3.01214667	1.97255333	1.71392	4.83294667	2.09801333	2.1434	1.98952	0.01004	2.31416	6.66765333	7.79034667	0.11962667	0.11324	0.02717333	4.90158	6.62217333	10.10304	0.03717333	5.15514667	7.75126667	12.0508267	8.85645333	0.11753333	10.4789733	12.87364	12.9158133	10.6004933	14.0692667
435	18.3831733	28.4542933	0.06281333	0.05008	0.00030667	3.30516	7.0196	32.1071867	1.03516	5.85892	4.27794667	3.9738	3.33816667	0.04222667	3.70890667	2.83332	2.76452	0.01809333	0.01925333	1.15460333	4.20294667	3.03216	2.00138333	1.73654667	4.86084	2.11858667	2.15902667	2.01012	0.01090667	2.32821333	6.67314667	7.81956	0.10909333	0.11328	0.02626667	4.89904333	6.62806667	10.11904	0.03133333	5.16725333	7.7732	12.1131433	8.91877333	0.10437333	10.5128667	12.99396	13.0139467	10.7010533	14.18492
436	18.4234267	28.52324	0.07122667	0.05873333	0.00464	3.3376	7.05865333	32.1353333	1.05954667	5.90453333	4.31612	4.00518667	3.37475333	0.05982667	3.75646667	2.88496	2.82266667	0.03677333	0.04298667	1.19021333	4.25577333	3.08366667	2.05512667	1.79146667	4.93118667	2.16368	2.2048	2.04744	0.04226667	2.38476	6.72906667	7.91512	0.12029333	0.12512	0.03197333	4.93942	6.69222	10.18108	0.03844	5.22401333	7.84477333	12.2473467	9.03552	0.11970667	10.6142667	13.08496	13.09672	10.7904267	14.3005467
437	18.4005333	28.4487867	0.04070667	0.05254667	0	3.31973333	7.03178667	32.0086267	1.04761333	5.90516	4.30381333	3.99112	3.35588333	0.04806667	3.75392	2.89785333	2.83934667	0.04142667	0.04526667	1.20131333	4.26404	3.09841333	2.06757667	1.80550667	4.96008	2.16821333	2.22696	2.06430667	0.04472	2.41036	6.76193333	7.97048	0.13165333	0.12228	0.03270667	4.95140333	6.73378	10.2104267	0.04176	5.24644	7.88628	12.32689	9.08392	0.12788	10.6609067	13.1409867	13.1432267	10.8216533	14.3497067
438	18.3892267	28.33488	0.05053333	0.05342667	0	3.31112	7.02518667	31.8618	1.05864	5.91906667	4.30057333	3.99573333	3.35934333	0.04881333	3.7536	2.87816	2.82857333	0.03238667	0.02217333	1.18046667	4.2466	3.09078667	2.04455667	1.77782667	4.93941333	2.15802667	2.21158667	2.05586667	0.01845333	2.38869333	6.77754667	7.98173333	0.12904	0.11614667	0.03484	4.95376333	6.73112667	10.19924	0.0438	5.23710667	7.89637333	12.3473333	9.0984	0.12309333	10.67156	13.2223333	13.21108	10.877	14.4174533
439	18.38052	28.2481467	0.06014667	0.04725333	0.00033333	3.3032	7.00596	31.7292933	1.05390667	5.92506667	4.30121333	3.99176	3.35581	0.05157333	3.74	2.84609333	2.8018	0.01545333	0.01092	1.16283	4.23050667	3.07025333	2.02643667	1.74716	4.91058667	2.1496	2.18793333	2.0304	0.00529333	2.35172	6.7728	7.97250667	0.10608	0.10573333	0.03641333	4.94310333	6.70276667	10.1740267	0.03724	5.2212	7.87709333	12.3336767	9.11637333	0.11492	10.6564533	13.2967467	13.26368	10.9224267	14.4859067
440	18.36888	28.1152	0.05814667	0.04832	0.00017333	3.28912	6.97097333	31.5609333	1.04065333	5.91206667	4.28378667	3.96642667	3.34547333	0.04701333	3.72853333	2.83904	2.78926667	0.01190667	0.01074667	1.16236333	4.22314667	3.04561333	2.03618667	1.74	4.90764	2.14413333	2.18344	2.02090667	0.00150667	2.33858667	6.76012	7.98224	0.09286667	0.09348	0.02776	4.92694	6.68669	10.1556933	0.01693333	5.20008	7.85552	12.32652	9.13492	0.10489333	10.64056	13.3482933	13.28592	10.9278533	14.5157867
441	18.3755067	28.0301733	0.05050667	0.04984	0.00029333	3.29052	6.95762667	31.4579867	1.04858667	5.92497333	4.29201333	3.96154667	3.35671	0.0468	3.73369333	2.84544	2.79054667	0.01012	0.00728	1.15852333	4.20729333	3.04122667	2.04046667	1.7472	4.91352	2.1574	2.17393333	2.03022667	0.00264	2.33764	6.75284	8.00565333	0.10529333	0.08810667	0.02552	4.92591	6.68998	10.1534267	0.0196	5.20822667	7.85502667	12.3520233	9.17230667	0.0954	10.6477333	13.44548	13.3490267	10.9883467	14.59308
442	18.4086	28.04996	0.05829333	0.05736	0	3.31549333	6.9794	31.4388533	1.07693333	5.96922667	4.33005333	3.99348	3.38710333	0.0608	3.75696	2.85642667	2.80132	0.00630667	0.00677333	1.1557	4.21338667	3.06136	2.04615333	1.76396	4.93512	2.16993333	2.17981333	2.03916	0.00392	2.34834667	6.78088	8.05544	0.11936	0.09681333	0.02641333	4.95232	6.72160333	10.1871333	0.02034667	5.2394	7.88914667	12.42547	9.23386667	0.09266667	10.7055067	13.52464	13.41328	11.0709867	14.6858
443	18.4424133	28.0295333	0.07418667	0.07077333	0.01105333	3.3494	7.00188	31.3965467	1.09861333	6.01137333	4.36921333	4.03761333	3.41619667	0.0804	3.79156	2.87318667	2.82829333	0.01934667	0.00805333	1.16315	4.24956	3.08637333	2.06890667	1.78474667	4.97302667	2.18438667	2.19812	2.05192	0.00350667	2.37238667	6.83965333	8.12718667	0.12366667	0.11224	0.03552	4.99051667	6.77118333	10.2307067	0.03149333	5.28246667	7.96468	12.5296733	9.32021333	0.10122667	10.8085333	13.5852933	13.4536933	11.1064133	14.7466533
444	18.4298533	27.8926667	0.07550667	0.07364	0.01497333	3.35872	6.99178667	31.2244933	1.10621333	6.03342667	4.37796	4.04913333	3.42003333	0.06182667	3.81914667	2.90970667	2.86469333	0.04461333	0.01932	1.20312	4.28417333	3.12034667	2.11364	1.82064	5.01488	2.21686667	2.24185333	2.08728	0.01482667	2.41248	6.87932	8.18962667	0.12569333	0.1262	0.03552	5.01222333	6.80144667	10.26312	0.03666667	5.32769333	8.01953333	12.6199	9.39225333	0.11401333	10.8995333	13.6490533	13.4952933	11.12624	14.8029467
445	18.38548	27.71712	0.06181333	0.06645333	0.01194667	3.34249333	6.94845333	30.9760933	1.10150667	6.02865333	4.36713333	4.02572	3.40379	0.05189333	3.80697333	2.88812	2.84113333	0.02301333	0.00730667	1.18870667	4.261	3.09508	2.10524	1.79466667	4.99097333	2.20618667	2.23097333	2.07481333	0.00337333	2.38518667	6.86464	8.20164	0.11764	0.11685333	0.01846667	4.99404333	6.78799667	10.2523067	0.03076	5.31382667	7.99026667	12.62407	9.39361333	0.10912	10.8975467	13.7198533	13.5349467	11.1561467	14.8557467
446	18.3461833	27.5389333	0.05651667	0.06285	0.01205	3.32146667	6.88968333	30.74845	1.09426667	6.00775	4.35215	4.00665	3.39199167	0.05165	3.78641667	2.85981667	2.80213333	0.00571667	0.0004	1.15781667	4.22818333	3.06171667	2.07894167	1.75813333	4.9576	2.18626667	2.18813333	2.0512	0.00053333	2.34268333	6.8333	8.18363333	0.0997	0.0984	0.01436667	4.955525	6.75841667	10.2211833	0.02601667	5.26563333	7.944	12.5952	9.38733333	0.09386667	10.8601333	13.7643833	13.5327667	11.1569833	14.8547
447	18.3212133	27.4506667	0.05489333	0.06165333	0.00418667	3.31033333	6.85892	30.6185733	1.07918667	6.00528	4.3338	3.99244	3.38923667	0.05330667	3.77337333	2.84530667	2.78381333	0.00141333	0	1.14948667	4.21172	3.04950667	2.07428667	1.7444	4.94804	2.18154667	2.17486667	2.04424	0	2.32704	6.81517333	8.1708	0.08273333	0.07668	0.01525333	4.92481333	6.73853667	10.20092	0.01565333	5.23397333	7.92492	12.5888633	9.39958667	0.07572	10.8400667	13.8347867	13.5702933	11.1833067	14.8926
448	18.3133733	27.44856	0.05697333	0.06208	0.00204	3.32990667	6.86026667	30.59796	1.08537333	6.03688	4.3538	4.01662667	3.41250333	0.06048	3.79721333	2.87973333	2.82485333	0.01506667	0.00364	1.1862	4.2492	3.09277333	2.11352333	1.78994667	4.99450667	2.22521333	2.22765333	2.08169333	0.00208	2.36797333	6.84918667	8.21988	0.07994667	0.08284	0.02326667	4.94218667	6.77044	10.2295733	0.02385333	5.25350667	7.96304	12.66607	9.46614667	0.08438667	10.9066	13.94052	13.6571733	11.2747467	14.9956267
449	18.31172	27.4876	0.06512	0.06826667	0.00722667	3.36626667	6.8854	30.6044933	1.10512	6.08209333	4.39482667	4.06118667	3.44689	0.06661333	3.83742667	2.94406667	2.88789333	0.03637333	0.0274	1.23955333	4.29986667	3.15478667	2.17396667	1.84744	5.06981333	2.28682667	2.30217333	2.13116	0.01661333	2.42025333	6.92229333	8.32809333	0.09842667	0.09704	0.03496	5.00567333	6.84184	10.29036	0.04033333	5.31212	8.05092	12.8111367	9.58596	0.10664	11.06068	14.0679067	13.7601067	11.3858133	15.1267867
450	18.2757067	27.442	0.0732	0.07041333	0.0164	3.38381333	6.91542667	30.5025333	1.11812	6.12	4.41141333	4.08105333	3.46812	0.06704	3.85282667	2.97812	2.91170667	0.03397333	0.02804	1.23877333	4.31146667	3.17161333	2.19261667	1.86336	5.10821333	2.29756	2.31673333	2.14630667	0.02604	2.43909333	6.97997333	8.42173333	0.10789333	0.09668	0.03454667	5.04968333	6.89269	10.3276267	0.03893333	5.35981333	8.12221333	12.9328767	9.67564	0.10697333	11.1829333	14.1527867	13.83492	11.4446667	15.2134667
451	18.2351467	27.3667333	0.08028	0.06716	0.01290667	3.39362667	6.91997333	30.4060267	1.13461333	6.14906667	4.42306667	4.08910667	3.47313	0.06562667	3.85948	2.96005333	2.90118667	0.01305333	0.01156	1.21245333	4.30466667	3.15884	2.18983667	1.85608	5.09714667	2.28524	2.28145333	2.12202667	0.01156	2.42532	7.01361333	8.48084	0.11218667	0.10104	0.02946667	5.07395333	6.91816333	10.3577333	0.03632	5.38830667	8.15309333	13.019	9.73968	0.10121333	11.2643067	14.2268133	13.9000667	11.4845467	15.2876533
452	18.21124	27.2365733	0.07906667	0.06905333	0.00676	3.40358667	6.90273333	30.2449733	1.13974667	6.17384	4.44116	4.09364	3.48338	0.07132	3.87636	2.94517333	2.9112	0.01752	0.01841333	1.22255667	4.32244	3.16492	2.20546667	1.86089333	5.11145333	2.29624	2.28322667	2.12192	0.00730667	2.42658667	7.04081333	8.54605333	0.10998667	0.11518667	0.0354	5.09397667	6.95096667	10.3837067	0.03378667	5.39986667	8.19126667	13.0998433	9.80396	0.11150667	11.3460533	14.33104	13.95164	11.5325867	15.35232
453	18.1807067	27.0572133	0.07318667	0.07212	0.00821333	3.40293333	6.88416	30.0006	1.13070667	6.19289333	4.44638667	4.09190667	3.49534333	0.06988	3.88716	2.97705333	2.95064	0.03733333	0.04393333	1.25802333	4.35056	3.19304	2.24346333	1.89122667	5.15510667	2.33908	2.32349333	2.16305333	0.03126667	2.45217333	7.04704	8.57905333	0.10948	0.11258667	0.04076	5.08936	6.96003667	10.3792933	0.03733333	5.3938	8.19468	13.14516	9.84998667	0.11448	11.3877333	14.3984667	13.9850533	11.5671867	15.3992267
454	18.1077333	26.8588267	0.0612	0.0542	0.0026	3.36554667	6.82645333	29.7635333	1.12078667	6.18421333	4.42476	4.06729333	3.47216	0.05810667	3.8718	2.99114667	2.95872	0.03365333	0.0406	1.26371333	4.36041333	3.20264	2.26086	1.89654667	5.16129333	2.35210667	2.33494667	2.17681333	0.04030667	2.45133333	7.05306667	8.60370667	0.11272	0.1062	0.04426667	5.08989667	6.95796	10.3823467	0.03525333	5.39790667	8.19636	13.18546	9.88221333	0.1154	11.4359733	14.4519733	14.0243067	11.6037333	15.4428533
455	18.05044	26.7138533	0.06098667	0.05650667	0.00302667	3.34869333	6.79010667	29.5844	1.12965333	6.19548	4.41878667	4.07290667	3.46362	0.05278667	3.86362667	2.96232	2.92321333	0.01017333	0.01157333	1.22525667	4.32876	3.17369333	2.24314333	1.86278667	5.14142667	2.32736	2.30804	2.1464	0.00653333	2.42269333	7.07104	8.65917333	0.11265333	0.10349333	0.02937333	5.09005	6.96737667	10.3951333	0.02558667	5.40930667	8.20946667	13.24869	9.91704	0.10958667	11.4974133	14.53112	14.0870267	11.6336267	15.4951467
456	18.0227067	26.6270933	0.05268	0.05558667	0.00186667	3.36909333	6.77638667	29.4612533	1.12826667	6.20889333	4.42018667	4.09084	3.47372	0.04610667	3.86396	2.94877333	2.91234667	0.00537333	0.00433333	1.20661333	4.30616	3.14830667	2.2408	1.8526	5.14465333	2.32628	2.30534667	2.13734667	0.0006	2.41174667	7.10274667	8.72830667	0.11052	0.10978667	0.01326667	5.10497333	6.98793	10.4146533	0.01630667	5.43009333	8.23253333	13.3334233	9.98181333	0.10157333	11.58372	14.6175733	14.1571733	11.6885733	15.5727733
457	18.0068	26.5355067	0.05688	0.06324	0.0174	3.392	6.77644	29.36392	1.13838667	6.22656	4.44524	4.10618667	3.48908333	0.04812	3.89061333	2.98554667	2.95698667	0.01505333	0.01230667	1.2571	4.34430667	3.19506667	2.27593333	1.89656	5.19610667	2.37338667	2.3512	2.18301333	0.01022667	2.45245333	7.14177333	8.80717333	0.12761333	0.12602667	0.02408	5.15090333	7.01932333	10.44984	0.0208	5.46016	8.2674	13.4335	10.0799867	0.11874667	11.6980667	14.7214267	14.22704	11.7603333	15.6579733
458	17.9587067	26.3468	0.06742667	0.07396	0.02325333	3.3888	6.7644	29.1496267	1.15157333	6.25468	4.45106667	4.11826667	3.50463	0.06177333	3.91261333	3.00136	2.97225333	0.02341333	0.02228	1.28699	4.37156	3.23418667	2.30305	1.91194667	5.21298667	2.39509333	2.36808	2.20073333	0.02272	2.46676	7.14698667	8.84310667	0.13170667	0.11728	0.03164	5.16153333	7.01504667	10.4579733	0.02466667	5.46334667	8.2704	13.4863367	10.1181867	0.11938667	11.7527733	14.8036533	14.2584667	11.7937333	15.71732
459	17.89156	26.1137733	0.06636	0.06776	0.01049333	3.37930667	6.73388	28.8649333	1.15050667	6.26376	4.44512	4.11013333	3.50440333	0.06312	3.91050667	2.97933333	2.94906667	0.01858667	0.01421333	1.27193333	4.35681333	3.20793333	2.29810667	1.89241333	5.19042667	2.37898667	2.34485333	2.18558667	0.01410667	2.44122667	7.11102667	8.84781333	0.10545333	0.10044	0.01989333	5.12435	6.97916	10.4348133	0.02481333	5.43390667	8.24138667	13.4827367	10.11516	0.10250667	11.7566667	14.85724	14.2605467	11.77084	15.71924
460	17.81528	25.8635867	0.05654667	0.05112	0.00090667	3.35289333	6.67458667	28.5673067	1.13225333	6.23512	4.41464	4.07109333	3.46757333	0.05197333	3.86396	2.95272	2.92428	0.01510667	0.00878667	1.25377	4.32134667	3.18126667	2.28398	1.87561333	5.16944	2.37106667	2.3106	2.17049333	0.01082667	2.41224	7.07730667	8.85572	0.08408	0.08906667	0.01424	5.08853333	6.94006667	10.3902533	0.01830667	5.39937333	8.19992	13.4613767	10.11604	0.08369333	11.7394667	14.85644	14.22568	11.7187467	15.66596
461	17.7955067	25.7676133	0.04884	0.04366667	0	3.34772	6.65106667	28.4492667	1.13593333	6.24368	4.41461333	4.07288	3.46601667	0.04473333	3.86085333	2.96908	2.93237333	0.01501333	0.00626667	1.25309	4.31634667	3.19310667	2.3001	1.88594667	5.17804	2.38829333	2.31849333	2.17508	0.00797333	2.41705333	7.09041333	8.90452	0.08306667	0.08472	0.01425333	5.09873333	6.94931333	10.4028667	0.01286667	5.40301333	8.2214	13.51822	10.17456	0.0832	11.7985733	14.9454	14.2995067	11.78028	15.73508
462	17.7703867	25.7599467	0.05568	0.05070667	0.00129333	3.38173333	6.66468	28.4060133	1.15878667	6.29613333	4.44876	4.10545333	3.50171333	0.04772	3.89461333	3.01914667	2.97872	0.02417333	0.01274667	1.27466333	4.34908	3.23630667	2.34106667	1.924	5.22742667	2.43172	2.35572	2.20694667	0.01053333	2.45882667	7.15816	9.02217333	0.10086667	0.09518667	0.02361333	5.15589	7.01031333	10.4828133	0.02118667	5.44741333	8.30673333	13.6782367	10.29288	0.09516	11.9587733	15.09468	14.4416133	11.9087733	15.8930933
463	17.6816933	25.69416	0.04512	0.04906667	0	3.38506667	6.65866667	28.2682133	1.14368	6.31788	4.45268	4.10734667	3.50835333	0.04053333	3.90541333	3.03896	3.0074	0.02557333	0.01084	1.28056667	4.37270667	3.25644	2.36024	1.94501333	5.26842667	2.44946667	2.37541333	2.22289333	0.00830667	2.47873333	7.21629333	9.14572	0.11298667	0.11038667	0.0284	5.20557667	7.06736667	10.5485067	0.03229333	5.49081333	8.38053333	13.8402833	10.3941733	0.10557333	12.1274667	15.22036	14.5497733	12.0098267	16.01752
464	17.5987733	25.5712133	0.04314667	0.0488	0	3.38192	6.63670667	28.0824133	1.14494667	6.3238	4.45924	4.11273333	3.50481	0.03677333	3.91785333	3.03954667	3.00332	0.01404	0.00841333	1.27825333	4.37874667	3.25290667	2.35121	1.94628	5.27669333	2.44249333	2.37826667	2.22225333	0.00326667	2.47048	7.24364	9.21730667	0.09850667	0.09398667	0.02309333	5.21356667	7.07076333	10.5495467	0.02378667	5.4986	8.40653333	13.9212867	10.4379733	0.08849333	12.2283333	15.2895067	14.5946267	12.0470667	16.0620667
465	17.5216667	25.3783467	0.05078667	0.05086667	0	3.38694667	6.59944	27.8716667	1.15696	6.33989333	4.4718	4.12805333	3.51563333	0.03673333	3.93346667	3.03096	2.98733333	0.00862667	0.00569333	1.27146	4.37389333	3.24438667	2.33771333	1.94078667	5.27984	2.44038667	2.36848	2.21005333	0.00210667	2.45418667	7.25465333	9.27645333	0.08590667	0.08098667	0.02086667	5.22083	7.08034667	10.5490667	0.01896	5.49629333	8.41386667	13.9847667	10.4810933	0.07633333	12.28968	15.3719867	14.6357467	12.0640933	16.1119333
466	17.4617333	25.17596	0.05301333	0.05218667	0.00104	3.39821333	6.57357333	27.64536	1.1716	6.36101333	4.48313333	4.13730667	3.53849	0.03866667	3.941	3.05470667	3.01577333	0.01716	0.0114	1.30235333	4.40754667	3.26737333	2.37035333	1.97188	5.31538667	2.46637333	2.3862	2.22818667	0.00853333	2.47677333	7.26778667	9.35105333	0.09906667	0.09318667	0.02726667	5.24785	7.10705	10.57212	0.03181333	5.51789333	8.43781333	14.0616267	10.54556	0.09154667	12.3781333	15.4409733	14.66136	12.08288	16.15328
467	17.40492	25.01692	0.06173333	0.05770667	0.00037333	3.41330667	6.57326667	27.43264	1.18152	6.39014667	4.50086667	4.14977333	3.55288333	0.04666667	3.94926667	3.07786667	3.04530667	0.02794667	0.02097333	1.32327333	4.42870667	3.28370667	2.39774333	1.99628	5.33826667	2.4876	2.40328	2.2484	0.02817333	2.49872	7.27478667	9.41078667	0.09888	0.09282667	0.02658667	5.26506333	7.10531333	10.59168	0.03630667	5.52493333	8.45696	14.1296633	10.5924133	0.09969333	12.46844	15.5019333	14.6775467	12.1025333	16.18248
468	17.3259067	24.88488	0.05890667	0.05684	0.00096	3.42046667	6.55496	27.2578267	1.17633333	6.40249333	4.50498667	4.14542667	3.54769333	0.04777333	3.96041333	3.05653333	3.02805333	0.00866667	0.00456	1.29853333	4.39954667	3.27293333	2.37569	1.97588	5.31838667	2.47172	2.36998667	2.22134667	0.00510667	2.48296	7.27308	9.45998667	0.07764	0.08329333	0.02266667	5.26729	7.09593667	10.6082133	0.01925333	5.51588	8.47201333	14.19499	10.6424533	0.08717333	12.5278267	15.5768133	14.7221067	12.1483067	16.2294267
469	17.2684667	24.7358667	0.05802667	0.05914667	0.00104	3.42953333	6.53608	27.1007867	1.18897333	6.41774667	4.51538667	4.15708	3.55249333	0.04885333	3.97909333	3.05972	3.03801333	0.00214667	0.00161333	1.29552667	4.39489333	3.28372	2.37039333	1.97653333	5.32744	2.47490667	2.36585333	2.21248	0.00264	2.49072	7.29961333	9.54276	0.08157333	0.09162667	0.02582667	5.29025667	7.12321333	10.6534	0.02390667	5.53429333	8.51196	14.2945467	10.7252133	0.09264	12.61784	15.6769467	14.7994533	12.2093867	16.3045733
470	17.2164667	24.5518533	0.05769333	0.05746667	0.00454667	3.42908	6.52008	26.9143733	1.1968	6.43344	4.52378667	4.17224	3.55994667	0.04837333	3.9832	3.07029333	3.05678667	0.00577333	0.00388	1.31079	4.40769333	3.29357333	2.37762	1.98790667	5.34846667	2.48612	2.3774	2.21362667	0.00646667	2.49848	7.33686667	9.64629333	0.10256	0.10496	0.03242667	5.31547667	7.15358	10.68892	0.03688	5.56516	8.55441333	14.3991	10.79844	0.10050667	12.72476	15.7937467	14.87576	12.2682933	16.3916533
471	17.1430133	24.40552	0.06068	0.05862667	0.00813333	3.42954667	6.51037333	26.74132	1.20032	6.46070667	4.52992	4.18496	3.57392333	0.05369333	3.99389333	3.05548	3.04654667	0.00414667	0.00306667	1.30670333	4.40726667	3.29290667	2.36657333	1.97861333	5.3516	2.47354667	2.36602667	2.20010667	0.00329333	2.48648	7.35298667	9.7146	0.10222667	0.10044	0.02053333	5.31039667	7.15591	10.7047467	0.02325333	5.56678667	8.57142667	14.48044	10.8453067	0.09257333	12.8118133	15.8854933	14.9279333	12.3119333	16.4565733
472	17.05805	24.27605	0.06	0.05341667	0.0028	3.43451667	6.48695	26.5710167	1.19168333	6.47866667	4.53291667	4.18728333	3.582775	0.04805	3.99493333	3.08073333	3.06738333	0.01161667	0.0072	1.327775	4.43181667	3.32681667	2.3912375	2.00581667	5.38988333	2.49076667	2.3883	2.21736667	0.0074	2.52113333	7.36971667	9.78768333	0.09413333	0.08958333	0.02145	5.31887083	7.17164167	10.7345667	0.02518333	5.58741667	8.59245	14.5679625	10.8966167	0.08146667	12.9100667	15.9147833	14.9294	12.301	16.4594833
473	16.97224	24.0839333	0.04764	0.04981333	0	3.4248	6.44498667	26.3384	1.18952	6.4842	4.52362667	4.16853333	3.57262667	0.04874667	3.98434667	3.11676	3.09848	0.03372	0.02329333	1.35630333	4.45614667	3.35221333	2.41604667	2.03706667	5.43244	2.51401333	2.40186667	2.23804	0.02021333	2.55374667	7.38178667	9.86805333	0.09545333	0.08428	0.02433333	5.33769667	7.18891	10.7504267	0.02906667	5.59889333	8.62604	14.6420033	10.9514133	0.08684	12.9963467	15.9873733	14.9587333	12.30796	16.48912
474	16.87432	23.8918133	0.04286667	0.04514667	0	3.41430667	6.41418667	26.10912	1.18213333	6.48629333	4.51870667	4.15386667	3.55414333	0.04786667	3.97268	3.11356	3.0906	0.02436	0.01813333	1.34174667	4.44909333	3.33442667	2.40723667	2.03062667	5.43272	2.50382667	2.38581333	2.22181333	0.01493333	2.54136	7.3844	9.94106667	0.08749333	0.07614667	0.01922667	5.34266	7.18409333	10.7616133	0.02157333	5.59449333	8.65469333	14.72264	10.9965733	0.08046667	13.06276	16.1166133	15.0507733	12.3899733	16.5822133
475	16.82092	23.7710933	0.05341333	0.05066667	0.00161333	3.44361333	6.43350667	25.9662533	1.20794667	6.53188	4.55706667	4.1886	3.5723	0.05752	4.00226667	3.11801333	3.09352	0.02012	0.01021333	1.33791	4.45894667	3.34214667	2.40869	2.03208	5.45034667	2.50550667	2.38245333	2.21932	0.01181333	2.54670667	7.4132	10.0324	0.08610667	0.08302667	0.02088	5.36500667	7.21233667	10.79304	0.02277333	5.60361333	8.69773333	14.8275167	11.07028	0.07632	13.1584533	16.2136933	15.1193733	12.4551067	16.66096
476	16.74936	23.6260133	0.06061333	0.05368	0.00684	3.46165333	6.42646667	25.7770667	1.22272	6.57097333	4.58502667	4.21189333	3.60128667	0.06144	4.02862667	3.12749333	3.10386667	0.01561333	0.00374667	1.34104333	4.47312	3.35892	2.40518	2.04029333	5.47136	2.50605333	2.37409333	2.212	0.00733333	2.56693333	7.44708	10.1297867	0.07841333	0.08488	0.02214667	5.38264667	7.24206667	10.82604	0.02118667	5.61414667	8.74622667	14.93877	11.1474267	0.07797333	13.2684533	16.27396	15.1526	12.4721467	16.70504
477	16.6796133	23.4270267	0.08444	0.07158667	0.01614667	3.47316	6.40438667	25.5612133	1.23850667	6.59953333	4.59634667	4.22957333	3.63770333	0.06673333	4.04921333	3.12436	3.10290667	0.00424	0.00184	1.33878	4.46665333	3.35045333	2.37974667	2.03598667	5.4726	2.48704	2.35030667	2.19544	0.00138667	2.55604	7.46157333	10.2074667	0.07756	0.07661333	0.01326667	5.38678	7.24775	10.8495333	0.01524	5.62302667	8.7716	15.0287533	11.2007733	0.07944	13.3413867	16.33812	15.1821333	12.4725867	16.7311467
478	16.5695733	23.21208	0.06278667	0.05885333	0.00088	3.452	6.35612	25.3306133	1.21949333	6.59282667	4.57009333	4.21354667	3.62365667	0.05464	4.03149333	3.13474667	3.11268	0.00518667	0.00278667	1.34527	4.46745333	3.36309333	2.37965667	2.04753333	5.49494667	2.48437333	2.34512	2.19421333	0.0022	2.55713333	7.47976	10.2970267	0.09310667	0.0836	0.01410667	5.40316	7.26417	10.87552	0.01882667	5.63834667	8.79953333	15.1170467	11.2586133	0.08378667	13.4158267	16.4239467	15.2220133	12.5049467	16.7663067
479	16.4450933	23.00704	0.04433333	0.04536	0	3.42841333	6.31374667	25.0994533	1.20728	6.58492	4.54254667	4.19210667	3.59324667	0.048	4.00773333	3.15908	3.13176	0.01730667	0.0058	1.35899667	4.47862667	3.37988	2.38568667	2.07201333	5.51686667	2.49398667	2.34970667	2.19941333	0.00864	2.58256	7.49732	10.3937333	0.09433333	0.08756	0.02157333	5.41965667	7.27596333	10.9113333	0.02330667	5.64872	8.83898667	15.2097867	11.3152667	0.08410667	13.5021867	16.5123333	15.26712	12.5426267	16.8128
480	16.3639333	22.8361067	0.05388	0.05518667	0.00024	3.44598667	6.30489333	24.8973867	1.22802667	6.618	4.55977333	4.20942667	3.60167667	0.05577333	4.02638667	3.16988	3.14789333	0.01749333	0.00702667	1.36734667	4.48665333	3.39208	2.37226667	2.0768	5.52769333	2.48777333	2.34841333	2.19398667	0.01158667	2.60129333	7.51182667	10.4919867	0.08425333	0.09148	0.02274667	5.43906	7.29156333	10.9559333	0.02229333	5.65885333	8.88508	15.31966	11.3729733	0.07874667	13.5939867	16.5909067	15.30872	12.5679333	16.85776
481	16.29024	22.6640267	0.05176	0.05589333	0	3.45313333	6.28092	24.7009067	1.23181333	6.65152	4.57650667	4.22126667	3.60897	0.05866667	4.04610667	3.15882667	3.14765333	0.00448	0.00273333	1.35921	4.48568	3.3874	2.34910667	2.06942667	5.53146667	2.46542667	2.33156	2.16574667	0.00221333	2.60110667	7.53012	10.5893867	0.07609333	0.08497333	0.01492	5.44891	7.30689	10.9902	0.01597333	5.66817333	8.92969333	15.44079	11.4288	0.07712	13.6819467	16.6716933	15.3506267	12.5909467	16.8998
482	16.1806267	22.4507467	0.04502667	0.04553333	0.001	3.4414	6.23614667	24.4489867	1.22590667	6.65214667	4.57564	4.20306667	3.60145333	0.04713333	4.03146667	3.16133333	3.15570667	0.00366667	0.00148	1.36881667	4.50138667	3.39121333	2.34032667	2.08654667	5.54938667	2.46754667	2.32378667	2.16344	0.00112	2.60922667	7.53773333	10.6658	0.06930667	0.07426667	0.00869333	5.44245	7.30716	10.9954933	0.01308	5.66510667	8.95656	15.52525	11.4614267	0.07456	13.7427333	16.75516	15.3943733	12.6078	16.93592
483	16.0546133	22.2164667	0.04054667	0.04129333	0	3.42868	6.1924	24.1719467	1.22353333	6.64628	4.56328	4.17885333	3.59705667	0.03942667	4.01945333	3.17824	3.17350667	0.0134	0.01521333	1.39645333	4.51944	3.40932	2.34072	2.10982667	5.56989333	2.47748	2.3184	2.18513333	0.00977333	2.63286667	7.53018667	10.7382933	0.0682	0.07253333	0.01050667	5.42562667	7.30499	11.01536	0.01936	5.6604	8.966	15.5848033	11.49048	0.07434667	13.7946133	16.8561867	15.45136	12.6276533	16.9830133
484	16.0822133	22.0615067	0.04513333	0.0468	0	3.43258667	6.18452	24.00448	1.22661333	6.69562667	4.55693333	4.18229333	3.60889667	0.04338667	4.01766667	3.15361333	3.14950667	0.00904	0.00933333	1.38489	4.51154667	3.39332	2.29714667	2.08728	5.58016	2.44074667	2.26450667	2.16022667	0.0072	2.60973333	7.55210667	10.9017067	0.05201333	0.05252	0.00776	5.42234333	7.32737	11.13108	0.01109333	5.67714667	9.00332	15.77102	11.5969733	0.05150667	13.9393467	17.0795333	15.5906933	12.6743733	17.1152133
485	16.1411733	22.0511733	0.04686667	0.05105333	0	3.45553333	6.20118667	24.00624	1.23530667	6.75028	4.58773333	4.22174667	3.63268333	0.04702667	4.04222667	3.16366667	3.16256	0.00350667	0.00461333	1.38829333	4.53365333	3.40686667	2.29524667	2.09514667	5.60730667	2.44294667	2.26402667	2.15790667	0.00313333	2.62624	7.5792	10.9940133	0.04126667	0.03766667	0.00473333	5.4413	7.35395333	11.2151467	0.00429333	5.69085333	9.06222667	15.9115433	11.7059333	0.03733333	14.03348	17.2426133	15.7210933	12.7614	17.2421733
486	16.0806133	21.95976	0.04829333	0.05408	0	3.477	6.20646667	23.9186933	1.2514	6.77694667	4.62673333	4.27012	3.65492333	0.05056	4.07830667	3.20306667	3.20830667	0.01033333	0.01277333	1.41124	4.56952	3.44566667	2.32319	2.13096	5.64337333	2.47449333	2.29946667	2.17865333	0.00817333	2.68217333	7.59665333	11.0299867	0.04389333	0.04082667	0.00825333	5.46465	7.37277667	11.2304	0.00873333	5.69581333	9.12161333	15.9672333	11.7710133	0.04168	14.05996	17.2878267	15.7670667	12.8241467	17.2883067
487	15.8019467	21.5730667	0.05033333	0.05281333	0	3.46404	6.15144	23.4903467	1.25946667	6.75154667	4.61846667	4.26641333	3.64839	0.05110667	4.07421333	3.21765333	3.22432	0.02244	0.0218	1.42805333	4.56842667	3.45725333	2.32353667	2.15122667	5.65294667	2.46958667	2.30338667	2.18114667	0.01976	2.7198	7.58512	11.0685867	0.05786667	0.05617333	0.01676	5.46165333	7.35960333	11.1720533	0.01914667	5.68458667	9.14114667	15.9724433	11.7491733	0.06166667	14.0384533	17.2151333	15.6780933	12.7797467	17.1978133
488	15.60428	21.2555067	0.04402667	0.04717333	0	3.44018667	6.0964	23.10496	1.25024	6.74396	4.58046667	4.21409333	3.62647333	0.04256	4.03752	3.19002667	3.19076	0.00924	0.00924	1.40978667	4.54277333	3.43209333	2.26795333	2.12930667	5.64408	2.41741333	2.25214667	2.15164	0.01110667	2.70408	7.59602667	11.2011867	0.05869333	0.05449333	0.01226667	5.45418	7.36252667	11.20596	0.01310667	5.69372	9.16648	16.0938767	11.7586	0.06256	14.1209467	17.2744667	15.6698933	12.73564	17.1773733
489	15.5290933	21.1101467	0.04469333	0.04721333	0	3.44012	6.07018667	22.9363333	1.25292	6.76436	4.58436	4.21289333	3.62756333	0.04081333	4.0428	3.19809333	3.19085333	0.00432	0.00473333	1.40480667	4.54293333	3.43394667	2.24310667	2.12954667	5.65118667	2.40465333	2.24032	2.14296	0.00413333	2.72158667	7.61438667	11.2863467	0.05201333	0.04933333	0.00945333	5.46112667	7.37534	11.2509333	0.00677333	5.70134667	9.21052	16.21405	11.8092133	0.05373333	14.1996	17.3811867	15.7320133	12.7716667	17.2371333
490	15.4643467	21.0511733	0.04617333	0.04810667	0	3.461	6.07306667	22.8603067	1.26126667	6.8062	4.62112	4.24798667	3.64884667	0.03917333	4.07677333	3.24861333	3.24482667	0.00954667	0.00994667	1.43221333	4.58002667	3.47836	2.26762333	2.17022667	5.70514667	2.43038667	2.27692	2.17026667	0.01237333	2.78625333	7.67730667	11.40864	0.05936	0.05838667	0.01408	5.51432	7.43688333	11.3307467	0.01108	5.73837333	9.32773333	16.39983	11.91724	0.05638667	14.3378533	17.49456	15.82028	12.8665733	17.3348933
491	15.3270533	20.8923467	0.04376	0.05053333	0	3.47530667	6.06785333	22.66432	1.26909333	6.83230667	4.64110667	4.26885333	3.6619	0.04122667	4.09506667	3.27441333	3.27965333	0.01436	0.01166667	1.45219667	4.60690667	3.50813333	2.27121333	2.19485333	5.74730667	2.43644	2.28977333	2.1934	0.0146	2.83617333	7.74338667	11.5790533	0.06316	0.06422667	0.01846667	5.55468333	7.49539	11.40396	0.01624	5.77813333	9.44721333	16.60279	12.0054	0.06126667	14.4983867	17.5744	15.8691733	12.9214267	17.38648
492	15.1721333	20.59284	0.04622667	0.05117333	0	3.46198667	6.02385333	22.3125867	1.27529333	6.83288	4.61614667	4.24086667	3.65621	0.04570667	4.07568	3.23402667	3.24261333	0.00677333	0.00326667	1.43428	4.57826667	3.4776	2.20979333	2.16734667	5.72725333	2.38681333	2.23470667	2.16678667	0.00241333	2.82126667	7.73350667	11.6756667	0.05156	0.05386667	0.00858667	5.52375	7.47656333	11.4142267	0.00938667	5.75698667	9.4552	16.6917833	11.98976	0.05501333	14.5473733	17.6444533	15.8787067	12.8701733	17.3774533
493	15.11668	20.45152	0.04714667	0.04913333	0	3.45993333	6.00709333	22.1633333	1.27721333	6.85161333	4.62	4.24632	3.65989667	0.04545333	4.08144	3.25278667	3.26192	0.00876	0.00937333	1.4515	4.59616	3.49698667	2.20886333	2.18776	5.75357333	2.39264	2.24486667	2.18021333	0.00450667	2.86	7.74765333	11.7439067	0.05106667	0.05413333	0.00869333	5.53128	7.49208333	11.4613867	0.01149333	5.7578	9.50549333	16.79398	12.0407467	0.05554667	14.6052267	17.7516133	15.9523067	12.91656	17.4400267
494	15.06352	20.3989867	0.04624	0.04901333	0	3.48913333	6.02301333	22.1294133	1.29061333	6.9052	4.66745333	4.29696	3.68495667	0.04512	4.12901333	3.30066667	3.31613333	0.01	0.00596	1.47771333	4.6414	3.54754667	2.23709667	2.228	5.81888	2.41741333	2.29133333	2.21261333	0.00605333	2.93544	7.82438667	11.88376	0.05936	0.06141333	0.01432	5.58651667	7.56617667	11.56032	0.00941333	5.79953333	9.64557333	17.0080867	12.1751333	0.06313333	14.75796	17.90868	16.08936	13.0638533	17.5835333
495	14.94308	20.2603733	0.04658667	0.05084	0	3.51926667	6.03186667	21.9869333	1.30976	6.94924	4.70602667	4.32825333	3.70938	0.04769333	4.16661333	3.35017333	3.37161333	0.02132	0.0148	1.51246333	4.68518667	3.60392	2.26112667	2.27381333	5.88641333	2.43765333	2.33497333	2.25314667	0.01829333	3.01350667	7.91525333	12.0758533	0.07984	0.07414667	0.02058667	5.65423	7.65505333	11.6633067	0.01498667	5.85854667	9.80578667	17.2665833	12.2880667	0.07974667	14.95384	18.0564933	16.1948	13.16136	17.71704
496	14.8057867	20.05016	0.04784	0.04684	0.00117333	3.52108	6.00488	21.7396133	1.31348	6.96050667	4.69585333	4.31538667	3.71380667	0.04894667	4.16004	3.35866667	3.37249333	0.01704	0.00790667	1.50279	4.67810667	3.60318667	2.23224333	2.27644	5.90044	2.41286667	2.31968	2.24644	0.00530667	3.03662667	7.96136	12.2154533	0.07812	0.07469333	0.01545333	5.67609667	7.69616667	11.7243333	0.01309333	5.88065333	9.88714667	17.4543633	12.3306133	0.07912	15.0760933	18.14612	16.2166133	13.1658667	17.7631733
497	14.67184	19.8244133	0.04637333	0.0504	0.00194667	3.51488	5.96581333	21.4665333	1.30941333	6.95929333	4.68744	4.30194667	3.70908667	0.05357333	4.14617333	3.34196	3.34717333	0.00422667	0	1.47456667	4.659	3.57272	2.19234	2.25673333	5.88096	2.37444	2.2876	2.21852	0.00053333	3.03474667	7.96901333	12.3041333	0.07058667	0.06558667	0.00798667	5.66822	7.69908	11.7659467	0.00945333	5.87449333	9.92134667	17.57494	12.3386933	0.07092	15.1377067	18.1910933	16.2205867	13.1382933	17.7555733
498	14.55904	19.6402667	0.04744	0.05241333	0.00086667	3.5054	5.94248	21.24616	1.31244	6.96793333	4.69273333	4.30036	3.70147	0.05262667	4.14766667	3.34852	3.35281333	0.00492	0.00233333	1.48328333	4.67297333	3.579	2.18485667	2.26849333	5.89176	2.37165333	2.29602667	2.23198667	0.00086667	3.07421333	7.99174667	12.4060533	0.08098667	0.07149333	0.01648	5.67812667	7.72718	11.8252533	0.01697333	5.88292	9.98237333	17.71415	12.36824	0.07922667	15.2109467	18.28084	16.27436	13.1588667	17.7901333
499	14.4655067	19.4938933	0.04824	0.05821333	0	3.51506667	5.9368	21.0835867	1.32134667	6.99085333	4.70253333	4.31041333	3.71128333	0.05050667	4.16630667	3.35645333	3.37364	0.00470667	0.00262667	1.49988667	4.68446667	3.59790667	2.17736667	2.28333333	5.92786667	2.37766667	2.31372	2.25816	0.00108	3.12574667	8.02769333	12.52376	0.07862667	0.07436	0.01221333	5.69416333	7.77122	11.8898667	0.01246667	5.89526667	10.0655867	17.88872	12.41728	0.07722667	15.3085467	18.3776533	16.3375867	13.2028	17.8474267
500	14.3398	19.3349444	0.04538889	0.05335555	0	3.51857778	5.91798889	20.9135778	1.32196667	7.01203333	4.70118889	4.31661111	3.71900556	0.04048889	4.17117778	3.38323333	3.41215556	0.00851111	0.00816667	1.52205555	4.7105	3.6339	2.18184722	2.30754445	5.97462222	2.38672222	2.34531111	2.29761111	0.00464444	3.19041111	8.07612222	12.6575333	0.06895556	0.07084444	0.00756667	5.71849722	7.81299444	11.9599111	0.01138889	5.90092222	10.1733	18.0921556	12.4749555	0.06557778	15.4356778	18.5023556	16.4160445	13.2698222	17.9258333
501	14.2163067	19.17676	0.04370667	0.04325333	0.00028	3.52385333	5.905	20.74256	1.32829333	7.05042667	4.716	4.32392	3.72328333	0.03586667	4.18396	3.415	3.43862667	0.01381333	0.01078667	1.54552	4.73897333	3.67122667	2.19302667	2.33488	6.01446667	2.39328	2.37805333	2.3388	0.00821333	3.26204	8.14869333	12.8113867	0.08633333	0.07938667	0.00608	5.75931	7.87019	12.05496	0.01810667	5.93286667	10.3098667	18.3243233	12.5434133	0.07622667	15.6000267	18.6252133	16.4837333	13.3258	17.98064
502	14.1437067	19.0370267	0.05964	0.05290667	0.00094667	3.55017333	5.92816	20.59376	1.36393333	7.1076	4.75630667	4.35718667	3.75936333	0.0514	4.22361333	3.43826667	3.45469333	0.01312	0.01625333	1.56026	4.76644	3.69261333	2.20417	2.35328	6.05329333	2.39881333	2.41194667	2.3686	0.01642667	3.32013333	8.2208	12.9604933	0.10934667	0.10214667	0.01416	5.78515	7.92937	12.15084	0.0322	5.96934667	10.42276	18.5404667	12.6093067	0.09941333	15.7362267	18.7374133	16.5519467	13.3673467	18.0513067
503	14.0456133	18.8648267	0.06258667	0.05532	0.00114667	3.55436	5.932	20.4134267	1.37372	7.13301333	4.76613333	4.36830667	3.77690333	0.05037333	4.23669333	3.46242667	3.47686667	0.00916	0.01382667	1.57040333	4.78905333	3.70382667	2.21023	2.37172	6.08930667	2.40862667	2.44158667	2.39741333	0.01870667	3.37717333	8.25724	13.08836	0.09692	0.09893333	0.01342667	5.79596	7.96306333	12.2168133	0.02378667	5.97622667	10.5019867	18.7227067	12.6541333	0.09334667	15.8336667	18.8268533	16.6013733	13.3881467	18.1109733
504	13.9103733	18.65232	0.05034667	0.05162667	0.00092	3.5414	5.89345333	20.1935467	1.35565333	7.13192	4.74726667	4.35496	3.75886	0.04813333	4.21984	3.46856	3.493	0.00930667	0.01184	1.57475	4.79150667	3.70925333	2.20858333	2.38718667	6.11172	2.40776	2.45684	2.4306	0.01106667	3.42636	8.28788	13.1997467	0.08937333	0.08992	0.01777333	5.80758667	7.99036667	12.2862267	0.01824	5.98678667	10.5814667	18.8931133	12.6915333	0.08072	15.9261467	18.9233733	16.6484533	13.4002	18.1459067
505	13.7901467	18.4847467	0.05428	0.05602667	0	3.55269333	5.87066667	20.0106267	1.36514667	7.14857333	4.75538667	4.36176	3.76073333	0.05357333	4.23222667	3.48032	3.5116	0.01730667	0.01736	1.58764667	4.79785333	3.72793333	2.21429	2.40589333	6.1336	2.41685333	2.48833333	2.47536	0.00984	3.47518667	8.32629333	13.3192933	0.09770667	0.08732	0.02666667	5.82362333	8.02996667	12.3627467	0.02196	6.00254667	10.6742933	19.0844267	12.7323867	0.08232	16.0263867	19.03128	16.70344	13.4329867	18.1906133
506	13.70068	18.3383333	0.05534667	0.0584	0.00181333	3.57110667	5.8636	19.84896	1.38058667	7.17814667	4.77744	4.37249333	3.77220667	0.05098667	4.24877333	3.51066667	3.53694667	0.03273333	0.02568	1.61474	4.82524	3.76173333	2.23586333	2.43052	6.16866667	2.44010667	2.53594667	2.52478667	0.01946667	3.54612	8.37961333	13.4642	0.10345333	0.09002667	0.03794667	5.84698	8.08687	12.4534133	0.02468	6.02921333	10.7857067	19.3054167	12.7682133	0.08425333	16.1445867	19.1336	16.7643067	13.4909867	18.24888
507	13.6108267	18.1810267	0.05632	0.05625333	0.00213333	3.58577333	5.8546	19.6776267	1.39696	7.20682667	4.78976	4.37878667	3.78503667	0.04870667	4.26016	3.53237333	3.55836	0.03693333	0.02490667	1.63328333	4.84778667	3.78522667	2.25138667	2.44985333	6.20678667	2.46153333	2.57632	2.56752	0.02294667	3.6188	8.43373333	13.5947333	0.10138667	0.09356	0.03702667	5.86805333	8.13334667	12.5417067	0.02345333	6.05153333	10.88896	19.5092667	12.7916267	0.08536	16.2633333	19.24532	16.8190667	13.5344533	18.30616
508	13.49308	18.00156	0.06492	0.06430667	0.00345333	3.59201333	5.84606667	19.47864	1.4158	7.22425333	4.79182667	4.38569333	3.8035	0.05650667	4.26626667	3.53566667	3.56152	0.02605333	0.01594667	1.62587333	4.85673333	3.78418667	2.25073	2.43986667	6.22581333	2.4576	2.59593333	2.60158667	0.01592	3.66066667	8.46277333	13.6955733	0.08950667	0.08517333	0.02062667	5.85999667	8.14494333	12.59	0.02133333	6.04778667	10.95392	19.68045	12.7949333	0.0794	16.3363467	19.3183333	16.8328933	13.52356	18.3216667
509	13.3873467	17.8304933	0.06361333	0.06625333	0.00196	3.58258667	5.83154667	19.2889467	1.41778667	7.23928	4.78782667	4.38592	3.80556	0.05726667	4.26497333	3.52604	3.55696	0.01496	0.00914667	1.61624	4.85154667	3.77957333	2.25483	2.43106667	6.23386667	2.45205333	2.609	2.63293333	0.00601333	3.68841333	8.47821333	13.7913467	0.08270667	0.08093333	0.02276	5.85204333	8.16336667	12.6383333	0.02037333	6.04026667	11.02296	19.84345	12.79452	0.07749333	16.4073333	19.39756	16.8627067	13.5225333	18.3287067
510	13.2956533	17.6848267	0.0566	0.06312	0.00126667	3.58212	5.82030667	19.13788	1.41809333	7.25672	4.79304	4.39097333	3.79952	0.05441333	4.26853333	3.54198667	3.57745333	0.01153333	0.00985333	1.62691	4.86796	3.79097333	2.28094333	2.44890667	6.25876	2.46722667	2.64874667	2.67852	0.00237333	3.74538667	8.52230667	13.9084933	0.08382667	0.08165333	0.02936	5.87506333	8.20891333	12.7200133	0.02354667	6.05233333	11.12748	20.0472133	12.83924	0.08076	16.51368	19.50532	16.9244	13.5565067	18.3732
511	13.19784	17.5760133	0.05218667	0.05874667	0	3.58929333	5.81102667	19.0020267	1.41870667	7.27701333	4.80594667	4.40198667	3.80357667	0.04941333	4.27254667	3.56450667	3.60506667	0.00552	0.00625333	1.64443333	4.88466667	3.81534667	2.31153333	2.47401333	6.29366667	2.49936	2.71037333	2.73528	0.00253333	3.81392	8.58497333	14.04676	0.07869333	0.07297333	0.03049333	5.90334	8.26179	12.82332	0.02164	6.07626667	11.25036	20.30042	12.8948933	0.07949333	16.6536133	19.6193067	16.99668	13.61068	18.4420533
512	13.09508	17.4394267	0.05584	0.05634667	0.00164	3.59964	5.81065333	18.8396667	1.43116	7.30593333	4.82177333	4.41094667	3.81466333	0.05125333	4.28665333	3.57597333	3.61501333	0.00436	0.00277333	1.64983	4.88916	3.8298	2.33320667	2.48309333	6.31410667	2.51698667	2.76436	2.78873333	0.00132	3.86429333	8.63270667	14.1802933	0.07205333	0.06537333	0.02257333	5.91333	8.30379333	12.90944	0.01636	6.08837333	11.3458933	20.52778	12.91828	0.07412	16.7791333	19.7432267	17.0694533	13.6499467	18.50628
513	12.9864267	17.2736533	0.05318667	0.0578	0.00068	3.5918	5.79976	18.6649467	1.43724	7.33170667	4.81608	4.41032	3.82030333	0.05417333	4.29606667	3.59548	3.6284	0.00941333	0.00464	1.66399667	4.90386667	3.84838667	2.36080667	2.49997333	6.34868	2.53850667	2.81942667	2.84896	0.00369333	3.92968	8.6804	14.29384	0.07744	0.07549333	0.01857333	5.93359333	8.35469667	12.9908667	0.01657333	6.10101333	11.4372533	20.7328833	12.94624	0.07618667	16.8877067	19.85384	17.13068	13.6809733	18.5528133
514	12.9035067	17.14636	0.06410667	0.06310667	0.00477333	3.61317333	5.80608	18.5359067	1.45944	7.37673333	4.83954667	4.43665333	3.84141333	0.05878667	4.32958667	3.62608	3.66734667	0.02142667	0.01226667	1.69463667	4.93693333	3.88252	2.40498	2.53584	6.40026667	2.5794	2.893	2.92390667	0.01022667	4.0166	8.74418667	14.4264	0.08926667	0.08072	0.01990667	5.95810667	8.41753667	13.08224	0.02402667	6.12070667	11.5547067	20.95714	12.98876	0.07929333	17.0236267	19.9614533	17.1941333	13.7336	18.6108933
515	12.81308	17.0296667	0.07381333	0.06708	0.01437333	3.63526667	5.81404	18.4073867	1.47665333	7.42188	4.86841333	4.46121333	3.85760333	0.06441333	4.35169333	3.65316	3.69914667	0.01445333	0.01150667	1.71741333	4.96109333	3.91392	2.45198	2.56593333	6.44084	2.6224	2.96588	2.99372	0.00808	4.09434667	8.81478667	14.5775333	0.09873333	0.07869333	0.02581333	5.98806333	8.47939667	13.1762667	0.03212	6.14514667	11.6859867	21.1991967	13.0265333	0.07934667	17.19108	20.07768	17.2653333	13.78724	18.6774133
516	12.6976133	16.8960533	0.06189333	0.06392	0.01141333	3.63284	5.79561333	18.2482667	1.47290667	7.43830667	4.86329333	4.4644	3.86512	0.05818667	4.34829333	3.6622	3.70265333	0.00485333	0.00252	1.71409333	4.96966667	3.92277333	2.48289667	2.56910667	6.45716	2.64638667	3.02518667	3.04332	0.00290667	4.15493333	8.86845333	14.71568	0.09392	0.07566667	0.01969333	6.01128333	8.53075333	13.2626267	0.02386667	6.16489333	11.80212	21.4441767	13.0464133	0.07342667	17.32768	20.1796533	17.3164	13.81112	18.7217867
517	12.5958	16.7683067	0.06117333	0.06445333	0.00730667	3.63588	5.78625333	18.08916	1.47224	7.45634667	4.86421333	4.47246667	3.87764667	0.05925333	4.34926667	3.68176	3.71642667	0.00592	0.00790667	1.72335667	4.98410667	3.94128	2.52166333	2.58342667	6.4928	2.68824	3.09725333	3.10644	0.00392	4.2244	8.92596	14.8548133	0.09416	0.08298667	0.01884	6.03888	8.58444	13.3591067	0.01742667	6.17964	11.9127333	21.6699233	13.06752	0.08105333	17.4409067	20.2545867	17.3479067	13.82352	18.7397867
518	12.4818533	16.5758267	0.05937333	0.06173333	0.00409333	3.62782667	5.76224	17.8770933	1.46394667	7.46388	4.85098667	4.45113333	3.86242	0.05441333	4.33325333	3.6992	3.73670667	0.01757333	0.01496	1.74358	5.00310667	3.95970667	2.57313	2.60082667	6.53178667	2.73524	3.17336	3.18601333	0.01190667	4.29010667	8.96590667	14.97024	0.08252	0.07613333	0.01930667	6.03623667	8.61326667	13.42644	0.01513333	6.16737333	11.98956	21.86389	13.05532	0.07777333	17.5168667	20.34668	17.3812	13.83116	18.7615333
519	12.3585867	16.3519733	0.04269333	0.0542	0	3.60013333	5.71732	17.6400133	1.45108	7.45304	4.81962667	4.41302667	3.83201667	0.04348	4.30188	3.69469333	3.73	0.01129333	0.0078	1.74147	5.00712	3.95562667	2.61482333	2.59412	6.54186667	2.76272	3.21888	3.24321333	0.00786667	4.31977333	8.97741333	15.0549333	0.06421333	0.06298667	0.01194667	6.00473	8.61778333	13.4727067	0.0138	6.14149333	12.0286933	22.0250133	13.0144667	0.06176	17.55932	20.4171467	17.3904133	13.7979067	18.7535067
520	12.2794	16.2195467	0.03638667	0.04853333	0	3.60356	5.70878667	17.5104133	1.46036	7.47125333	4.82568	4.41965333	3.83333	0.04064	4.30533333	3.71673333	3.74674667	0.007	0.00892	1.75247667	5.02677333	3.9762	2.67106	2.61166667	6.56986667	2.80384	3.28792	3.31194667	0.00648	4.38366667	9.02529333	15.16624	0.06292	0.06089333	0.00844	6.01992333	8.66648	13.5589067	0.01441333	6.15670667	12.1281067	22.2271867	13.0363467	0.0584	17.6562667	20.5246267	17.4473867	13.82892	18.7969333
521	12.20792	16.1473067	0.04101333	0.04765333	0	3.62609333	5.72337333	17.4363333	1.4816	7.51904	4.85876	4.45041333	3.85688667	0.04314667	4.3386	3.74861333	3.7792	0.00677333	0.00394667	1.7616	5.04597333	4.00249333	2.73463333	2.63830667	6.61444	2.85576	3.37997333	3.38964	0.00108	4.47073333	9.11408	15.312	0.07022667	0.06246667	0.00794667	6.06607	8.74630333	13.6651733	0.01529333	6.19169333	12.2878133	22.4942033	13.0946533	0.06297333	17.8204667	20.6721333	17.5510133	13.9208933	18.9011067
522	12.12288	16.0607867	0.05638667	0.05686667	0.00024	3.65554667	5.74572	17.3434533	1.50530667	7.57117333	4.891	4.4826	3.88832	0.04745333	4.37958667	3.77436	3.80818667	0.00246667	0.00069333	1.76592	5.06437333	4.02665333	2.80289333	2.65322667	6.67249333	2.91261333	3.47629333	3.47016	0	4.5498	9.21342667	15.49396	0.07284	0.06402667	0.00848	6.11382	8.83121667	13.77776	0.013	6.21866667	12.45316	22.79351	13.1442667	0.06776	18.01564	20.80996	17.6506267	13.98988	18.9828133
523	12.0374667	15.9602267	0.07714667	0.06569333	0.01252	3.68456	5.77470667	17.2364533	1.53416	7.61293333	4.92185333	4.51073333	3.91612667	0.05357333	4.41613333	3.82581333	3.86421333	0.01845333	0.01154667	1.80918333	5.11048	4.08368	2.90469333	2.70457333	6.75858667	3.00792	3.6008	3.58516	0.01509333	4.65677333	9.30501333	15.66788	0.08252	0.0764	0.02057333	6.15972667	8.91152333	13.9002933	0.0278	6.25465333	12.6020267	23.07056	13.1882267	0.08362667	18.1934933	20.91536	17.7170267	14.0247067	19.0206933
524	11.93196	15.8280667	0.06945333	0.05726667	0.00692	3.67636	5.76521333	17.09116	1.532	7.62884	4.9224	4.50625333	3.91188667	0.05004	4.40534667	3.86161333	3.91084	0.03866667	0.03648	1.84420333	5.14986667	4.1282	2.99605	2.7452	6.81009333	3.09432	3.70937333	3.69264	0.03664	4.74918667	9.37184	15.8107333	0.09025333	0.07882667	0.02846667	6.19346333	8.97126667	13.9851867	0.03424	6.28308	12.7280133	23.3019067	13.19956	0.08856	18.3315733	21.0116667	17.75472	14.0478267	19.05772
525	11.8082778	15.6413556	0.04727778	0.04461111	0	3.64452222	5.72256667	16.8874889	1.5142	7.63857778	4.89647778	4.47682222	3.88237778	0.04598889	4.381	3.8588	3.90865556	0.02618889	0.02121111	1.83988333	5.1487	4.12144445	3.05405556	2.73976667	6.81484444	3.13844444	3.78053333	3.76391111	0.01503333	4.79906667	9.41255557	15.9433333	0.07748889	0.07075555	0.01945555	6.19579167	9.00496111	14.0383333	0.01898889	6.28117778	12.8236333	23.5206472	13.1682111	0.07756667	18.4252889	21.0988222	17.7716445	14.0309889	19.0701333
526	11.6964667	15.4452533	0.04348	0.04517333	0.00030667	3.63541333	5.69261333	16.6681867	1.52389333	7.64913333	4.88409333	4.46041333	3.87086	0.04544	4.37349333	3.86082667	3.90613333	0.01434667	0.01970667	1.84490667	5.1482	4.11957333	3.11994	2.74357333	6.82937333	3.18684	3.85545333	3.83754667	0.014	4.83704	9.44385333	16.05168	0.07749333	0.07233333	0.01397333	6.18248	9.03362	14.1049467	0.01757333	6.27188	12.8966	23.70856	13.12268	0.07652	18.4759333	21.1791067	17.7662267	13.9931067	19.04524
527	11.6064	15.336	0.04217333	0.04778667	0	3.63768	5.68318667	16.54368	1.53268	7.66521333	4.88610667	4.46204	3.87384667	0.04266667	4.37426667	3.87404	3.92976	0.01312	0.01314667	1.85362	5.15754667	4.13710667	3.19014667	2.75722667	6.86070667	3.24449333	3.94317333	3.90950667	0.00856	4.89414667	9.49077333	16.1612933	0.07558667	0.07492	0.01138667	6.19563333	9.0803	14.1852933	0.01584	6.27970667	13.0004133	23.90615	13.1313867	0.07606667	18.5606133	21.28188	17.8154533	14.0273467	19.0876533
528	11.4960667	15.20316	0.04109333	0.04888	0	3.63036	5.67298667	16.38056	1.534	7.68413333	4.88728	4.46216	3.87409333	0.04045333	4.37229333	3.88038667	3.94098667	0.01505333	0.00784	1.86070667	5.16234667	4.14716	3.26655333	2.76474667	6.89676	3.31232	4.03502667	3.98862667	0.00601333	4.94618667	9.55262667	16.3252133	0.06892	0.06750667	0.01170667	6.21205333	9.13074333	14.2688	0.01333333	6.28618667	13.1199467	24.1497333	13.12216	0.06486667	18.6781333	21.3920267	17.8762133	14.0398667	19.1202667
529	11.4526667	15.0746267	0.04021333	0.04748	0	3.6392	5.67498667	16.23392	1.53805333	7.72452	4.89109333	4.46076	3.88347667	0.04092	4.36238667	3.87864	3.93062667	0.01037333	0.00856	1.86811333	5.18153333	4.14669333	3.33535333	2.7616	6.94204	3.36524	4.09573333	4.06941333	0.0042	4.96802667	9.61524	16.5264933	0.05664	0.04961333	0.00733333	6.21292667	9.18254	14.40104	0.01002667	6.28324	13.2305467	24.4335667	13.1092933	0.04633333	18.8214667	21.6154533	18.0003067	14.0587733	19.20556
530	11.4394133	15.0308533	0.04165333	0.04785333	0	3.66006667	5.69305333	16.1983467	1.54901333	7.76517333	4.91669333	4.49242667	3.90215	0.04062667	4.38908	3.90744	3.95525333	0.00277333	0.00337333	1.87997	5.21061333	4.17725333	3.41364667	2.78216	6.98049333	3.42473333	4.18896	4.14084	0.00097333	5.03876	9.66341333	16.61524	0.05066667	0.04614667	0.00750667	6.23594333	9.22819667	14.4941867	0.00729333	6.29345333	13.33656	24.6341333	13.1520667	0.04184	18.9134133	21.7669733	18.1059067	14.13296	19.2960933
531	11.3833733	14.9721067	0.04776	0.0546	6.67E-05	3.68786667	5.71838667	16.1542533	1.57193333	7.80933333	4.9566	4.54528	3.92443	0.04628	4.44044	3.96774667	4.01933333	0.0032	0.00476	1.91010333	5.25269333	4.23750667	3.52824	2.83381333	7.03554667	3.52264	4.34081333	4.24310667	0.0014	5.16793333	9.7324	16.6906267	0.05416	0.05770667	0.009	6.29028	9.29551333	14.5664933	0.0066	6.32589333	13.48444	24.8346467	13.2124667	0.04806667	19.0130533	21.8533333	18.1720533	14.21788	19.3553467
532	11.2480667	14.8271467	0.04949333	0.05594667	0	3.69089333	5.71430667	16.0038	1.58601333	7.83153333	4.96730667	4.55429333	3.92616333	0.05152	4.46052	4.00758667	4.06416	0.01090667	0.01090667	1.93814333	5.27977333	4.27566667	3.64268667	2.87730667	7.09328	3.62096	4.47145333	4.35534667	0.00481333	5.26745333	9.82966667	16.84808	0.06870667	0.07498667	0.01510667	6.35105	9.38269333	14.63284	0.01241333	6.36881333	13.64704	25.0461533	13.21476	0.06348	19.15732	21.9030267	18.1842667	14.2307467	19.3665467
533	11.1010533	14.6616533	0.05117333	0.05453333	0	3.68329333	5.69818667	15.8096667	1.59026667	7.83569333	4.95624	4.52942667	3.91966333	0.05232	4.44082667	4.01298667	4.06490667	0.01052	0.00616	1.94300667	5.28858667	4.27672	3.73076	2.8824	7.12946667	3.69118667	4.55278667	4.43754667	0.00417333	5.30414667	9.9034	17.0432533	0.07313333	0.07042667	0.02162667	6.37834	9.43998667	14.7022	0.01298667	6.38124	13.7738	25.2583467	13.16676	0.06829333	19.2858533	21.97144	18.1965333	14.2076933	19.36656
534	11.01224	14.52304	0.05496	0.05326667	0	3.68322667	5.68762667	15.6487333	1.60265333	7.84956	4.94605333	4.51794667	3.92090333	0.04937333	4.43384	4.02133333	4.06490667	0.01237333	0.00809333	1.95249667	5.30008	4.28216	3.80553333	2.88345333	7.15150667	3.75634667	4.62362667	4.50629333	0.00412	5.3288	9.94057333	17.1656267	0.06352	0.05854667	0.02168	6.37552667	9.46436	14.7566133	0.0148	6.36952	13.8584933	25.4276767	13.12392	0.06408	19.3490267	22.04664	18.21532	14.1727467	19.35284
535	10.9763867	14.46552	0.05701333	0.05617333	0.00072	3.70169333	5.70222667	15.59832	1.62333333	7.89597333	4.97372	4.54653333	3.94112667	0.05052	4.45986667	4.06212	4.10566667	0.01536	0.01016	1.97515	5.32934667	4.31774667	3.90308333	2.91457333	7.20333333	3.84853333	4.73822667	4.59402667	0.0032	5.41230667	10.0072533	17.27024	0.05961333	0.05506667	0.01450667	6.41414	9.51883	14.8390533	0.0144	6.38488	13.9964	25.6276667	13.15956	0.06173333	19.45408	22.16944	18.30416	14.23628	19.4229467
536	10.9304933	14.43744	0.06150667	0.06210667	0.0076	3.74148	5.74218667	15.57796	1.65062667	7.96114667	5.03244	4.59484	3.98035	0.05278667	4.51232	4.118	4.16406667	0.00496	0.00286667	1.99831333	5.3558	4.3686	4.02844333	2.95464	7.27257333	3.95414667	4.88789333	4.69957333	0.00016	5.52930667	10.1169333	17.4386667	0.06674667	0.05793333	0.00956	6.48792667	9.61017333	14.9453333	0.01081333	6.42188	14.21152	25.9021167	13.22656	0.06096	19.6267067	22.3293867	18.4150667	14.35488	19.5438533
537	10.8177467	14.3075067	0.05756	0.06229333	0.00630667	3.74598667	5.74366667	15.4215733	1.65878667	7.97554667	5.02728	4.58574667	3.97861	0.05036	4.50949333	4.12781333	4.17649333	0.00204	0.00216	2.00655	5.35928	4.38652	4.11868333	2.96772	7.31098667	4.03005333	4.96776	4.77912	0.00098667	5.5612	10.2017333	17.6267467	0.07382667	0.05970667	0.01082667	6.52065	9.67701333	15.0073333	0.00938667	6.437	14.3529467	26.1081	13.19464	0.06344	19.74012	22.4238133	18.4270267	14.3292	19.5478933
538	10.7332133	14.2017467	0.05214667	0.0568	0	3.73645333	5.73448	15.2913733	1.66293333	7.99	5.01368	4.57272	3.97179333	0.04810667	4.50005333	4.14405333	4.19148	0.00216	0.00042667	2.01926	5.38106667	4.40554667	4.20985	2.98613333	7.3504	4.11222667	5.05934667	4.8616	0.00022667	5.61196	10.2682267	17.7546	0.06530667	0.057	0.01096	6.54904	9.73308	15.0772533	0.00948	6.44593333	14.4786933	26.2946267	13.1926133	0.06098667	19.83972	22.53712	18.4750267	14.33896	19.5794133
539	10.6747111	14.1515667	0.05562222	0.05603333	0.00015556	3.74374445	5.74966667	15.2439111	1.67765555	8.03352222	5.04391111	4.59621111	3.99208334	0.05441111	4.53332222	4.19998889	4.24326667	0.00407778	0.00213333	2.05218333	5.42517778	4.45718889	4.35078889	3.03571111	7.42615556	4.22652222	5.21707778	4.9741	0	5.72743333	10.3897667	17.9308556	0.07723334	0.06637778	0.01381111	6.623575	9.83875	15.1989889	0.01038889	6.48754444	14.6978333	26.5878694	13.2810222	0.06711111	20.0217667	22.7087556	18.6002222	14.4516333	19.6992889
540	10.5808267	14.05712	0.05870667	0.06297333	0.00145333	3.75152	5.76773333	15.1380667	1.69624	8.07065333	5.06464	4.61356	4.01012333	0.05756	4.55717333	4.24484	4.29704	0.00897333	0.00976	2.08886	5.45993333	4.50612	4.48693333	3.08394667	7.49864	4.34122667	5.35052	5.08324	0.0008	5.8148	10.5078	18.1311733	0.08801333	0.0744	0.01944	6.68698667	9.93428	15.28456	0.01744	6.52290667	14.8923067	26.84241	13.31504	0.07381333	20.191	22.8299867	18.65732	14.493	19.7537867
541	10.4490133	13.85884	0.05653333	0.05872	0.00118667	3.72902667	5.73722667	14.8973867	1.69552	8.05833333	5.02682667	4.57657333	3.98690667	0.05368	4.50742667	4.22017333	4.28269333	0.00498667	0.00812	2.08735667	5.44810667	4.49238667	4.5556	3.06725333	7.50729333	4.39641333	5.37425333	5.13494667	0.0016	5.78412	10.54428	18.2642	0.06710667	0.06241333	0.01301333	6.66242	9.94593	15.2959867	0.01101333	6.48741333	14.9556267	26.9391133	13.2054267	0.06509333	20.18444	22.8812267	18.6243333	14.4004267	19.6877333
542	10.3774	13.7317067	0.05128	0.05401333	0	3.71590667	5.71558667	14.7459467	1.68921333	8.06278667	5.00118667	4.55841333	3.9733	0.04838667	4.47709333	4.21502667	4.27266667	0.00349333	0.00510667	2.08347667	5.44609333	4.48816	4.61667667	3.05269333	7.521	4.44552	5.41542667	5.17952	0.00148	5.77033333	10.58528	18.36052	0.05529333	0.05236	0.00966667	6.65162333	9.97069667	15.3532133	0.00816	6.46250667	15.0329867	27.04101	13.1537733	0.0536	20.1871067	22.9836667	18.6590933	14.37332	19.68016
543	10.34716	13.6969467	0.05169333	0.05482667	0	3.72714667	5.7256	14.71764	1.69701333	8.10517333	5.02253333	4.58592	3.98277667	0.04621333	4.50808	4.26561333	4.317	0.00572	0.00636	2.11266667	5.48146667	4.53333333	4.72496333	3.09489333	7.579	4.54333333	5.54338667	5.27042667	0.004	5.86204	10.6519333	18.43768	0.05416	0.04910667	0.01004	6.69112	10.0304933	15.4311333	0.01008	6.47890667	15.1713333	27.2073433	13.2043067	0.05282667	20.2582	23.10748	18.7431867	14.4470933	19.755
544	10.30604	13.6676533	0.05716	0.06088	0.00141333	3.75822667	5.76692	14.7102533	1.73148	8.17014667	5.07798667	4.63528	4.01724667	0.05106667	4.56693333	4.3418	4.39090667	0.013	0.01102667	2.15951667	5.54057333	4.60184	4.87333333	3.16222667	7.66584	4.68409333	5.71693333	5.39338667	0.0064	5.99909333	10.75912	18.57288	0.05985333	0.06072	0.01238667	6.76843333	10.1299467	15.51112	0.01397333	6.52022667	15.3798	27.43024	13.2871333	0.06229333	20.38384	23.23492	18.8361867	14.5373733	19.8535733
545	10.2347333	13.5886267	0.05205333	0.05646667	0.00234667	3.77202667	5.79324	14.6491333	1.75628	8.21192	5.09952	4.64542667	4.03424667	0.05038667	4.58306667	4.39436	4.44126667	0.01610667	0.02005333	2.19045667	5.58556	4.64961333	4.99565	3.20473333	7.743	4.79084	5.83162667	5.49250667	0.01101333	6.07385333	10.8935467	18.7718667	0.07049333	0.07198667	0.01793333	6.85250667	10.2394733	15.5971733	0.01606667	6.56686667	15.6001333	27.6459	13.33472	0.07069333	20.5295467	23.3504133	18.9052267	14.58208	19.92716
546	10.1596133	13.51044	0.05158667	0.05001333	0.00082667	3.78277333	5.80641333	14.55852	1.76930667	8.24446667	5.10558667	4.64812	4.04118667	0.05270667	4.58690667	4.4232	4.47068	0.01297333	0.00652	2.20522667	5.5996	4.6868	5.09876667	3.22648	7.80637333	4.87102667	5.91553333	5.57217333	0.00626667	6.12392	11.0211867	18.9558267	0.07238667	0.06382667	0.01736	6.92071	10.3286567	15.6839733	0.01377333	6.59905333	15.7963067	27.85935	13.3649467	0.06910667	20.6615733	23.4685867	18.9627733	14.6184933	19.97228
547	10.0630267	13.4043467	0.04937333	0.04741333	0	3.77472	5.79882667	14.4131067	1.76802667	8.25589333	5.09013333	4.63917333	4.03167	0.04882667	4.5734	4.44404	4.49605333	0.01362667	0.00561333	2.22243667	5.61373333	4.71529333	5.18909	3.24662667	7.86013333	4.94933333	5.99073333	5.63546667	0.00648	6.15049333	11.1053467	19.0900267	0.06654667	0.05942667	0.01046667	6.94948	10.3819767	15.74364	0.01285333	6.60048	15.93648	28.0021867	13.3508667	0.06712	20.7315067	23.56944	18.9996	14.61692	19.9794667
548	9.99172	13.3283067	0.04856	0.05044	0	3.77816	5.80032	14.3240267	1.7792	8.27816	5.09706667	4.64472	4.02867333	0.04462667	4.58109333	4.48342667	4.5446	0.02132	0.02024	2.25844667	5.65682667	4.75482667	5.30347333	3.28573333	7.91896	5.04962667	6.10026667	5.71737333	0.01708	6.21422667	11.2088533	19.2171067	0.07568	0.06941333	0.01552	7.00031	10.4611	15.81792	0.01544	6.62244	16.10536	28.1735433	13.3892533	0.07050667	20.8199733	23.70216	19.0719467	14.6681067	20.041
549	9.9346	13.27644	0.04369333	0.04798667	0	3.79002667	5.80714667	14.27792	1.78592	8.31337333	5.11341333	4.65913333	4.03175333	0.03897333	4.60089333	4.54662667	4.61161333	0.03144	0.03066667	2.29931	5.70968	4.81473333	5.43417	3.33868	8.0008	5.16594667	6.24146667	5.82666667	0.0278	6.31181333	11.3509867	19.38376	0.09077333	0.08857333	0.02692	7.09733	10.58224	15.9292667	0.02418667	6.67172	16.3376933	28.41257	13.47684	0.08517333	20.9632	23.8608	19.1683333	14.7555867	20.14408
550	9.87888888	13.2218111	0.04903333	0.05335556	0	3.82085555	5.83197778	14.2291	1.82145556	8.3739	5.15584444	4.69315556	4.06428889	0.04453333	4.6422	4.58035556	4.63976667	0.00654444	0.00687778	2.30639722	5.72568889	4.84665556	5.53653611	3.3658	8.06693334	5.25204445	6.34245556	5.90082222	0.00384445	6.37981111	11.5188445	19.5873778	0.0868	0.08988889	0.02306667	7.20053054	10.7206917	16.0473333	0.02535555	6.71563333	16.6068889	28.6505611	13.5543333	0.07724444	21.1306778	24.0424111	19.2702334	14.8392778	20.2447333
551	9.83254667	13.16324	0.05104	0.05776	0.00105333	3.8448	5.86242667	14.1579067	1.85533333	8.42350667	5.18854667	4.7154	4.0967	0.05581333	4.67021333	4.59109333	4.64857333	0.00030667	0	2.30609667	5.73052	4.86264	5.61652667	3.373	8.11292	5.31752	6.40530667	5.94149333	0	6.40253333	11.66788	19.7619067	0.08209333	0.08241333	0.01824	7.26980667	10.81991	16.1312667	0.01681333	6.74217333	16.8307867	28.8325067	13.5924533	0.07385333	21.2468267	24.21188	19.3618	14.8871733	20.33216
552	9.77938667	13.0918	0.04952	0.05712	0.00141333	3.84686667	5.8818	14.0532667	1.86442667	8.44870667	5.19356	4.72364	4.1011	0.05965333	4.67630667	4.62652	4.68736	0.00645333	0.00278667	2.33057	5.75070667	4.90022667	5.70061333	3.40062667	8.18105333	5.39973333	6.48664	6.00446667	0	6.43248	11.7896933	19.88868	0.09310667	0.08325333	0.02073333	7.31569667	10.89957	16.1869067	0.01745333	6.75777333	17.0114533	28.95902	13.61056	0.08833333	21.2905733	24.3244667	19.4072667	14.9067733	20.37808
553	9.70081333	12.9919733	0.05026667	0.05701333	0.00109333	3.83892	5.88174667	13.93512	1.87146667	8.46314667	5.18733333	4.71234667	4.09469333	0.05549333	4.66642667	4.65969333	4.71617333	0.00782667	0.00852	2.35999667	5.77422667	4.93065333	5.77979333	3.43824	8.22738667	5.46944	6.5492	6.06889333	0.00205333	6.45364	11.9016667	19.9903067	0.09556	0.08501333	0.01965333	7.35063333	10.96437	16.2292267	0.02518667	6.75550667	17.1605467	29.0301967	13.61824	0.08070667	21.3042267	24.41808	19.4417733	14.9071867	20.38196
554	9.63054667	12.9087733	0.04224	0.05573333	0	3.83008	5.87678667	13.8484533	1.87661333	8.48097333	5.18304	4.71008	4.09152667	0.04690667	4.66330667	4.68616	4.74752	0.00630667	0.00472	2.38059333	5.79885333	4.95748	5.87190333	3.47133333	8.27710667	5.54472	6.62269333	6.13309333	0.0016	6.48248	12.0182267	20.09232	0.0832	0.08174667	0.01126667	7.39843333	11.03635	16.2898267	0.01598667	6.75356	17.3274933	29.1546767	13.6445467	0.07469333	21.3578	24.5248933	19.51612	14.9302267	20.4145333
555	9.58244	12.86572	0.04529333	0.05008	0	3.84510667	5.89258667	13.79984	1.89326667	8.52330667	5.2002	4.7296	4.11019333	0.04637333	4.68650667	4.73853333	4.80677333	0.00953333	0.00626667	2.41570667	5.83834667	5.00712	5.99042333	3.52150667	8.36137333	5.64930667	6.72373333	6.21090667	0.00386667	6.54622667	12.1696133	20.2251067	0.08766667	0.08288	0.01534667	7.48138667	11.1575133	16.3820667	0.01668	6.77944	17.56052	29.33072	13.7181733	0.07992	21.4620533	24.6707467	19.6091067	14.9941333	20.49568
556	9.52510667	12.8246267	0.04949333	0.04956	0	3.86298667	5.90758667	13.7452533	1.91712	8.55978667	5.21736	4.7464	4.13022	0.04945333	4.70574667	4.79756	4.85945333	0.01814667	0.01594667	2.4599	5.8856	5.05484	6.09005667	3.56856	8.44532	5.74393333	6.81737333	6.28489333	0.00978667	6.59781333	12.31916	20.3691867	0.10776	0.09218667	0.02908	7.56777	11.2776233	16.4754667	0.02665333	6.81822667	17.7952	29.47596	13.7974933	0.09116	21.5546667	24.8102533	19.6762533	15.0489333	20.5597467
557	9.46317333	12.7576	0.05778667	0.05325333	0.00008	3.86425333	5.91464	13.6826533	1.94414667	8.59729333	5.23065333	4.75168	4.14336333	0.05136	4.72021333	4.84662667	4.90768	0.03012	0.02870667	2.49144667	5.92990667	5.1042	6.17453	3.60908	8.51577333	5.82033333	6.90093333	6.35548	0.0166	6.63745333	12.46828	20.4944	0.11162667	0.09616	0.03354667	7.63637	11.37748	16.5493867	0.03362667	6.84449333	18.01336	29.6019967	13.8592267	0.10014667	21.6236533	24.9022933	19.7024533	15.0592667	20.5821333
558	9.41273333	12.6764667	0.06338667	0.05542667	0.00185333	3.86850667	5.93722667	13.6104533	1.96366667	8.63270667	5.23797333	4.75429333	4.14493333	0.05161333	4.73362667	4.8788	4.94065333	0.03102667	0.0222	2.50826667	5.96396	5.1546	6.25790333	3.63826667	8.58010667	5.88372	6.96418667	6.4046	0.01373333	6.66494667	12.6211867	20.6010933	0.10393333	0.10164	0.02725333	7.70721	11.4796367	16.6193867	0.02825333	6.86072	18.22532	29.7358	13.91336	0.09702667	21.6909867	25.02588	19.7568533	15.084	20.6299733
559	9.3771111	12.6300333	0.06786667	0.05444444	0.00386667	3.88877778	5.97498889	13.5430333	1.99273333	8.68215554	5.25975556	4.77607778	4.16764444	0.05355556	4.75196667	4.90376667	4.95335556	0.0114	0.00554445	2.51697222	5.97348889	5.17924444	6.32570278	3.65443333	8.62675555	5.9335	7.01802222	6.43312222	0.00236667	6.67683333	12.7931111	20.7160889	0.09615556	0.10072222	0.01780002	7.7883389	11.6039111	16.7006889	0.01873334	6.8714	18.4464778	29.8693195	13.9758778	0.08891111	21.7675111	25.1974444	19.8486222	15.1466666	20.6980556
560	9.34468	12.57936	0.06956	0.06074667	0.00681333	3.91381333	6.01249333	13.4760133	2.02541333	8.73148	5.28626667	4.80174667	4.19200333	0.06504	4.77469333	4.953	4.99341333	0.01014667	0.00828	2.54279	5.99909333	5.21893333	6.39982	3.69186667	8.69064	5.99693333	7.08641333	6.48205333	0.00797333	6.69217333	12.9589067	20.8053067	0.09333333	0.09246667	0.01838667	7.85652333	11.7295867	16.7738267	0.01912	6.89112	18.6839867	29.97033	14.04424	0.08590667	21.8263333	25.3098267	19.9074	15.17588	20.7253867
561	9.28850667	12.5005733	0.06442667	0.06152	0.0056	3.91394667	6.02041333	13.3956533	2.03048	8.75169333	5.28274667	4.79930667	4.18654	0.06725333	4.77754667	5.0078	5.04837333	0.02506667	0.01693333	2.57829333	6.03388	5.26041333	6.47561	3.73368	8.76112	6.06564	7.13730667	6.53345333	0.02164	6.70764	13.12212	20.8979067	0.10276	0.08612	0.02430667	7.92686	11.8457867	16.84048	0.02486667	6.91317333	18.9151867	30.0607533	14.1059067	0.08476	21.8630267	25.38812	19.93908	15.1731067	20.7462933
562	9.21133333	12.4201467	0.04574667	0.04508	0	3.89526667	6.00457333	13.3139067	2.01557333	8.75541333	5.26750667	4.77565333	4.16829333	0.04686667	4.75888	5.02857333	5.0686	0.01196	0.00882667	2.58935	6.04041333	5.26837333	6.52164	3.74184	8.82257333	6.10444	7.17313333	6.55892	0.00738667	6.70893333	13.2998267	21.0037467	0.10490667	0.07632	0.01792	8.00094333	11.9619067	16.92272	0.01976	6.9284	19.13704	30.1592733	14.17484	0.08649333	21.8990133	25.4970533	19.9948667	15.1968533	20.7876667
563	9.15968	12.3691467	0.04609333	0.04741333	0	3.90678667	6.01724	13.2508667	2.03952	8.79166667	5.28664	4.78804	4.17985333	0.04430667	4.77433333	5.06546667	5.10577333	0.00616	0.00898667	2.62297667	6.07473333	5.30728	6.59056667	3.78318667	8.90526667	6.16773333	7.23606667	6.5964	0.00458667	6.74610667	13.4704933	21.0945067	0.10090667	0.07730667	0.01156	8.07424	12.0845633	16.9994133	0.01766667	6.94417333	19.3515333	30.2577	14.2556267	0.08732	21.9599067	25.62588	20.0681733	15.2521867	20.8485733
564	9.12150667	12.3289067	0.0562	0.05712	0.00186667	3.92442667	6.04542667	13.1879867	2.07668	8.835	5.31892	4.81384	4.19667667	0.04776	4.80261333	5.106	5.1474	0.00568	0.00638667	2.64699667	6.10542667	5.35828	6.65011	3.83	8.97306667	6.21776	7.29424	6.631	0.00313333	6.77549333	13.65144	21.1814533	0.09992	0.08694667	0.0122	8.16205	12.2261433	17.0804	0.01649333	6.97052	19.5884533	30.359	14.3563467	0.09241333	22.0324933	25.76196	20.1395067	15.3034	20.90952
565	9.07706667	12.2711067	0.05877333	0.06297333	0.01049333	3.93194667	6.06661333	13.1262	2.10161333	8.86984	5.33284	4.82596	4.20540333	0.05006667	4.81832	5.13350667	5.16750667	0.0004	0.0006	2.64844	6.10241333	5.38029333	6.67667667	3.83976	9.02172	6.24164	7.30676	6.6426	0	6.75273333	13.8331467	21.2642533	0.09170667	0.08845333	0.01305333	8.25098667	12.36365	17.1558667	0.01252	6.98048	19.8168	30.4321933	14.42636	0.08768	22.0737333	25.8737867	20.1832933	15.30324	20.9360533
566	9.02221333	12.1791333	0.05856	0.06814667	0.00850667	3.93516	6.07636	13.0328133	2.11889333	8.89793333	5.32998667	4.82144	4.2079	0.05654667	4.81833333	5.14997333	5.17910667	0	0	2.67604667	6.11258667	5.40222667	6.70298667	3.85189333	9.06656	6.25998667	7.31201333	6.64972	0	6.72157333	14.0102933	21.3207733	0.08478667	0.08296	0.00704	8.32363667	12.47368	17.2253867	0.01012	6.9862	20.0106267	30.4555333	14.4692	0.08030667	22.0698133	25.9392267	20.1992533	15.2844533	20.9222533
567	8.96099999	12.0933889	0.05907778	0.06563333	0.00115556	3.92473333	6.07306667	12.9327667	2.1164	8.90835556	5.31675556	4.81363333	4.20032778	0.05206667	4.80433333	5.19675555	5.23264445	0.00051116	0.00523333	2.72076111	6.17073333	5.45465556	6.75693889	3.89867778	9.14972222	6.31341111	7.35796667	6.69338889	0.0031	6.73485556	14.1879778	21.3807778	0.08884444	0.08447782	0.01575556	8.39794166	12.6032972	17.3157111	0.01125555	6.99736667	20.2375222	30.4948611	14.5518889	0.08726667	22.0823889	26.0326333	20.2260222	15.2735778	20.9127444
568	8.92776	12.0727733	0.05414667	0.05556	0	3.93110667	6.10244	12.90032	2.12912	8.94534667	5.33182667	4.82726667	4.20974667	0.04516	4.81570667	5.27156	5.29933333	0.01601333	0.01181333	2.76137	6.22953333	5.5198	6.83651	3.95637333	9.24754667	6.39752	7.43610667	6.75558667	0.01229333	6.78478667	14.3829733	21.4568267	0.0992	0.09218667	0.01730667	8.50323333	12.75689	17.4166667	0.01172	7.0274	20.52492	30.5900733	14.69896	0.0936	22.1813067	26.19044	20.30592	15.3234667	20.9777467
569	8.90544	12.0668	0.05410667	0.05497333	0.00185333	3.95896	6.16005333	12.8974533	2.17401333	9.00953333	5.36922667	4.85634667	4.24140333	0.04870667	4.86132	5.34585333	5.36137333	0.02777333	0.01818667	2.80315667	6.26993333	5.58126667	6.91563667	4.01141333	9.34722667	6.46885333	7.50138667	6.80349333	0.0192	6.8312	14.61084	21.5378933	0.10906667	0.09525333	0.0254	8.62554	12.93504	17.5234267	0.02032	7.06954667	20.8373333	30.70522	14.8573333	0.09349333	22.3012533	26.3494267	20.395	15.4005333	21.06684
570	8.86342667	12.0228667	0.06014667	0.06016	0.00394667	3.98016	6.18646667	12.8569333	2.20949333	9.05617333	5.38906667	4.87110667	4.25606667	0.05810667	4.89054667	5.41977333	5.42541333	0.05230667	0.04269333	2.85373667	6.31138667	5.64553333	6.97434333	4.07482667	9.44298667	6.52424	7.54365333	6.838	0.02782667	6.85081333	14.8367067	21.62364	0.11196	0.10574667	0.03564	8.73829667	13.1201	17.62796	0.03257333	7.10493333	21.1183467	30.7760433	14.98856	0.09894667	22.3707333	26.4718	20.4461333	15.4366933	21.1183867
571	8.81116	11.9529733	0.06329333	0.06037333	0.00385333	3.97729333	6.18504	12.7702933	2.21841333	9.07837333	5.38622667	4.87118667	4.248	0.05724	4.88924	5.47333333	5.47294667	0.05661333	0.05656	2.90196	6.35042667	5.70388	7.01220333	4.13092	9.52228	6.56214667	7.57052	6.86153333	0.04098667	6.86213333	15.03188	21.6869067	0.11777333	0.12134667	0.04146667	8.83515667	13.2812167	17.72556	0.03896	7.13026667	21.3619333	30.81838	15.09676	0.11101333	22.4106933	26.6088533	20.51064	15.4604667	21.1712
572	8.77469333	11.8877733	0.0642	0.06190667	0.01038667	3.97744	6.189	12.6843333	2.23318667	9.10057333	5.39128	4.87696	4.25289667	0.05278667	4.88372	5.4816	5.48901333	0.03642667	0.03330667	2.91908333	6.35937333	5.71834667	7.01020667	4.13682667	9.56394667	6.55794667	7.54782667	6.84217333	0.03153333	6.82566667	15.2074	21.6971333	0.11593333	0.12024	0.04058667	8.90954	13.4138133	17.7875733	0.03868	7.13702667	21.5746	30.8139433	15.17404	0.11298667	22.4186133	26.72884	20.56768	15.4702267	21.20272
573	8.73541333	11.83656	0.05456	0.05797333	0.00449333	3.96712	6.19382667	12.6186267	2.23721333	9.12056	5.38894667	4.87710667	4.25048	0.04682667	4.87330667	5.48233333	5.50068	0.01382667	0.01074667	2.91031	6.35965333	5.72322667	7.00808667	4.12652	9.5942	6.54886667	7.53189333	6.82164	0.01344	6.78304	15.3836667	21.6998	0.11192	0.10168	0.03402667	8.98092667	13.5431333	17.8516	0.0332	7.13698667	21.7994533	30.8110433	15.26628	0.10789333	22.4461733	26.80872	20.6025067	15.48588	21.2202267
574	8.68481111	11.8035778	0.04286667	0.05025556	0	3.97043333	6.20633334	12.5791778	2.2461	9.16392222	5.39488889	4.8736	4.25002778	0.04165556	4.8797	5.52664445	5.54305556	0.00802218	0.00425556	2.92648055	6.38562222	5.75818889	7.04048333	4.16038889	9.66676666	6.57274444	7.56901111	6.83241111	0.00246662	6.78557778	15.5929111	21.7250111	0.1003	0.08793333	0.01586667	9.08213056	13.7145028	17.9511889	0.01141111	7.14647778	22.0910111	30.8753944	15.4173111	0.08971111	22.5292556	26.9279444	20.6662667	15.5436111	21.2698667
575	8.65461333	11.76828	0.05258667	0.05522667	0.00157333	3.98905333	6.23485333	12.5382933	2.27832	9.21204	5.41062667	4.88029333	4.26237	0.04730667	4.8956	5.59022667	5.59194667	0.0078	0.00610667	2.96204667	6.42826667	5.79762667	7.06971667	4.21565333	9.76173333	6.60293333	7.5842	6.83752	0.00181333	6.77932	15.82804	21.7637067	0.09482667	0.09170667	0.01161333	9.20988333	13.9235833	18.0684667	0.00990667	7.16789333	22.4016	30.9343833	15.5718667	0.08956	22.6133733	27.0659733	20.73568	15.5874133	21.31848
576	8.62681333	11.7252267	0.05836	0.05426667	0.00388	4.00296	6.26117333	12.4850533	2.30917333	9.24832	5.42866667	4.89434667	4.28063333	0.05114667	4.9032	5.64796	5.63725333	0.01565333	0.01136	3.00222333	6.46750667	5.84824	7.09565667	4.27188	9.84686667	6.63541333	7.59633333	6.84957333	0.00992	6.77352	16.0462267	21.80104	0.09484	0.09086667	0.01593333	9.32165667	14.1175167	18.16652	0.01316	7.19001333	22.6804667	30.96211	15.7105733	0.09713333	22.6844267	27.1832533	20.7944667	15.60204	21.3566533
577	8.58050667	11.6696533	0.04410667	0.05090667	0.00168	4.00176	6.27644	12.42624	2.32	9.27210667	5.43402667	4.89674667	4.28567333	0.05394667	4.91009333	5.70492	5.68741333	0.01834667	0.01833333	3.04046	6.50462667	5.91572	7.12682	4.33001333	9.93262667	6.66812	7.62772	6.87029333	0.01437333	6.78372	16.2712533	21.85804	0.09604	0.08916	0.02128	9.43875667	14.3088767	18.2812933	0.02137333	7.21934667	22.9896267	31.00153	15.8870267	0.10261333	22.7840267	27.3129467	20.8742533	15.6363333	21.4156667
578	8.54753333	11.6297467	0.04497333	0.05208	0.0026	4.00768	6.30854667	12.3878533	2.33790667	9.31158667	5.44885333	4.90654667	4.29191	0.05892	4.93806667	5.74656	5.72545333	0.00989333	0.00765333	3.06425333	6.5258	5.96373333	7.14306667	4.35509333	10.0008533	6.67628	7.63681333	6.86346667	0.00585333	6.78385333	16.4845867	21.8984533	0.09033333	0.08876	0.01970667	9.56250667	14.49551	18.3906	0.01957333	7.23848	23.3048267	31.0480933	16.06888	0.09633333	22.89816	27.4354933	20.9334933	15.6773867	21.4571867
579	8.5022	11.6080933	0.05038667	0.05378667	0.00204	4.0172	6.34234667	12.3577867	2.36002667	9.36389333	5.46481333	4.92518667	4.3003	0.05304	4.95342667	5.80213333	5.78402667	0.01132	0.01082667	3.10837	6.56601333	6.01456	7.16966333	4.39748	10.08956	6.68913333	7.65173333	6.8658	0.00749333	6.79801333	16.7200267	21.9303333	0.10157333	0.1018	0.02110667	9.69766667	14.7153633	18.50544	0.02161333	7.26834667	23.6184533	31.11118	16.2422933	0.10374667	23.0335867	27.5612133	20.9795733	15.7098533	21.50424
580	8.47148	11.5817467	0.06053333	0.05769333	0.00397333	4.04317333	6.36906667	12.3223067	2.39982667	9.41608	5.48782667	4.94953333	4.32563667	0.05225333	4.96637333	5.89054667	5.87085333	0.0254	0.02697333	3.17655	6.63869333	6.09293333	7.21811	4.47997333	10.22536	6.73977333	7.69824	6.9006	0.02841333	6.83181333	16.9797333	21.9761067	0.12857333	0.12034667	0.02853333	9.84434	14.9602367	18.63504	0.03566667	7.3194	23.9603467	31.17379	16.4341467	0.11466667	23.17128	27.7158133	21.0514667	15.76276	21.5925867
581	8.47261112	11.5562	0.07422222	0.0676	0.02192222	4.07173333	6.40507778	12.2878111	2.44644445	9.46248887	5.5246	4.9733	4.3595	0.06986667	4.9987	5.93732222	5.91052222	0.01281118	0.00787778	3.19164722	6.66526667	6.11381111	7.19838889	4.5112	10.3073	6.7308	7.6852	6.87442222	0.00921111	6.80154444	17.2202222	21.9832111	0.12113333	0.11092222	0.02044445	9.96297499	15.1713139	18.7462334	0.03204444	7.34784444	24.2968333	31.1812	16.6259889	0.1033	23.2709111	27.8611445	21.1341667	15.8135334	21.6626333
582	8.44077333	11.5148667	0.06568	0.06196	0.01138667	4.05929333	6.41518667	12.2462267	2.44322667	9.49452	5.52092	4.96634667	4.35897667	0.06138667	5.00394667	5.97466667	5.94570667	0.00356	0.00410667	3.19726333	6.6782	6.14733333	7.18103333	4.52854667	10.3672667	6.70561333	7.64946667	6.84	0	6.75933333	17.44852	21.9666933	0.0952	0.08868	0.00928	10.06935	15.3704533	18.8513333	0.01710667	7.34998667	24.6110667	31.1838867	16.8026	0.08904	23.3634267	27.9447467	21.1707067	15.8060533	21.6682933
583	8.38670667	11.4661867	0.0672	0.05784	5.33E-05	4.03924	6.41748	12.1968533	2.43813333	9.50844	5.49861333	4.95234667	4.34661	0.0512	4.99430667	6.05213333	6.0182	0.01478667	0.01552	3.25503	6.72277333	6.22912	7.21556	4.59853333	10.4804667	6.72761333	7.65674667	6.85622667	0.01233333	6.76925333	17.6708667	21.9726	0.10284	0.10293333	0.02494667	10.19687	15.5822833	18.9528267	0.02584	7.36630667	24.9062933	31.1983533	16.98684	0.10941333	23.4621867	28.0117733	21.1812	15.7996267	21.6773867
584	8.35845333	11.43364	0.07449333	0.06129333	0.00170667	4.05284	6.45197333	12.1687333	2.46933333	9.55490667	5.51805333	4.97357333	4.35529	0.05978667	5.01832	6.09725333	6.06418667	0.01854667	0.01048	3.29393	6.75141333	6.27116	7.2086	4.65210667	10.5658133	6.73901333	7.64712	6.8434	0.01285333	6.754	17.8931733	21.99476	0.10993333	0.11349333	0.02902667	10.3328967	15.8015233	19.05588	0.03592	7.39142667	25.2192133	31.2220167	17.1851733	0.11734667	23.5768133	28.1411867	21.2414533	15.8474267	21.7240667
585	8.33008	11.3992267	0.06426667	0.05818667	0.00098667	4.06328	6.47702667	12.1332267	2.49910667	9.60436	5.54192	4.98886667	4.34956333	0.06029333	5.03425333	6.13628	6.08785333	0.00577333	0.00274667	3.30622	6.76305333	6.29549333	7.18353	4.6764	10.6170667	6.72277333	7.61997333	6.80058667	0.00512	6.71793333	18.1144	21.9915867	0.10816	0.11174667	0.02589333	10.4484367	16.02062	19.1637467	0.02518667	7.41674667	25.5350267	31.2251233	17.3703333	0.11137333	23.6964267	28.3042667	21.34664	15.9141333	21.7900533
586	8.31825333	11.37532	0.06709333	0.06596	0.00764	4.08592	6.50658667	12.1000533	2.54925333	9.64521333	5.56418667	5.01404	4.36558333	0.06678667	5.05073333	6.18782667	6.12921333	0.00457333	0.00225333	3.32986667	6.78897333	6.34470667	7.17463333	4.70468	10.6938533	6.70404	7.60612	6.76813333	0.00372	6.69556	18.3332933	21.95252	0.11881333	0.11330667	0.02630667	10.5536567	16.2290267	19.2484133	0.01578667	7.44806667	25.8220133	31.1764267	17.5539467	0.10918667	23.7929467	28.44556	21.4326533	15.9492533	21.8413867
587	8.27643332	11.3382667	0.06333333	0.05643333	0.00215555	4.09051111	6.51801111	12.0515555	2.56806667	9.67173333	5.56443334	5.01404444	4.37362222	0.05754444	5.05516667	6.20064444	6.15173333	0.00132222	6.67E-05	3.337575	6.79228889	6.3628	7.12180278	4.71427778	10.7548445	6.65571111	7.55281111	6.70471111	1.11E-05	6.64034445	18.5690444	21.9038	0.10396667	0.10715556	0.0222	10.6694528	16.4585361	19.3330333	0.00558889	7.45305556	26.132	31.1266278	17.7526445	0.09706667	23.9034667	28.5690111	21.4770889	15.9708444	21.8730555
588	8.23314667	11.2719467	0.05957333	0.04376	0.00045333	4.08473333	6.54085333	11.9862267	2.58309333	9.70030667	5.56476	5.00057333	4.37988667	0.05082667	5.05512	6.24666667	6.19021333	0.00128	0.00128	3.37476667	6.82394667	6.40301333	7.09333333	4.75109333	10.8264933	6.62656	7.51333333	6.67328	0	6.61650667	18.8002133	21.8647067	0.09986667	0.10309333	0.01069333	10.78324	16.69782	19.42616	0.007	7.45366667	26.4593733	31.1041767	17.9574133	0.08573333	24.03592	28.6563067	21.49936	15.9776	21.8839067
589	8.2206	11.2476133	0.07228	0.06729333	0.01298667	4.11758667	6.58496	11.95896	2.62704	9.75077333	5.58621333	5.02697333	4.40640667	0.06710667	5.079	6.30541333	6.23381333	0.00426667	0.00186667	3.41363667	6.86596	6.45196	7.07493333	4.80354667	10.9125867	6.59974667	7.50097333	6.66234667	0	6.59058667	19.0085733	21.82204	0.10748	0.10536	0.01229333	10.8966167	16.9124967	19.5096267	0.0066	7.47793333	26.7503067	31.06896	18.1438933	0.09041333	24.1479733	28.7438667	21.5180267	15.9800533	21.8847067
590	8.17974667	11.2114267	0.06536	0.06709333	0.00342667	4.12293333	6.59876	11.91316	2.63904	9.77482667	5.58310667	5.02718667	4.39692333	0.06729333	5.08246667	6.38734667	6.31241333	0.01808	0.00790667	3.47752	6.92910667	6.53638667	7.07673667	4.88464	11.0267867	6.61726667	7.50597333	6.66870667	0.00128	6.58496	19.2416267	21.7896667	0.11078667	0.11213333	0.0304	11.0309733	17.1450167	19.6103067	0.01844	7.51633333	27.0530533	31.0595533	18.3625333	0.10046667	24.2827067	28.87588	21.5759467	16.0157333	21.9269467
591	8.14404	11.1772533	0.06105333	0.0554	0	4.10661333	6.60553333	11.8636133	2.64790667	9.80134667	5.58076	5.01886667	4.37522667	0.05489333	5.09121333	6.4584	6.38378667	0.03636	0.02254667	3.52723333	6.9838	6.61561333	7.07615333	4.95112	11.1251867	6.64033333	7.48861333	6.65577333	0.02498667	6.58032	19.4725333	21.753	0.11709333	0.11912	0.04005333	11.1419967	17.3654333	19.7077067	0.02764	7.52928	27.3539467	31.0270233	18.5674133	0.10513333	24.4066533	28.9791333	21.6343467	16.0435067	21.96372
592	8.13134667	11.1606267	0.06216	0.05125333	0.00172	4.11112	6.62725333	11.8376	2.67118667	9.84041333	5.60102667	5.03230667	4.38510333	0.04881333	5.11328	6.51657333	6.43134667	0.03948	0.03097333	3.56003	7.01081333	6.66929333	7.05139	4.99933333	11.2017333	6.62712	7.46794667	6.61684	0.03108	6.55781333	19.68884	21.7187733	0.13317333	0.13978667	0.05552	11.26431	17.59712	19.7980533	0.03374667	7.56556	27.66548	30.9953	18.7900133	0.12584	24.5509733	29.0819733	21.6971067	16.06708	22.0082533
593	8.09714445	11.1212	0.05915555	0.05117778	0.00156667	4.11871111	6.63995555	11.8027556	2.70095555	9.86694446	5.62106667	5.04591111	4.40058333	0.05266667	5.11504445	6.55113333	6.47013333	0.0164	0.00627778	3.57996111	7.01641111	6.69683334	7.00629722	5.02794444	11.2785667	6.56954444	7.41982222	6.5525	0.00724445	6.5131	19.9184334	21.6690334	0.12055556	0.11747778	0.0288	11.3931778	17.847625	19.8893778	0.01646667	7.58458889	28.0109445	30.9620972	19.0407333	0.10055556	24.7238889	29.2204111	21.7822778	16.119	22.0853111
594	8.05918667	11.0769067	0.06281333	0.06249333	0.00774667	4.12164	6.66314667	11.7618133	2.73409333	9.90009333	5.62504	5.05688	4.41228333	0.0546	5.11549333	6.59572	6.50606667	0.00762667	0.00225333	3.60395333	7.03998667	6.72886667	6.95356667	5.04185333	11.36616	6.51096	7.34628	6.48648	0.00129333	6.45210667	20.16032	21.5988533	0.10813333	0.09806667	0.01457333	11.50324	18.0918767	19.9646	0.00813333	7.59449333	28.33664	30.88055	19.2595867	0.09453333	24.8537733	29.3324133	21.8221867	16.14212	22.12348
595	8.04256	11.04432	0.06689333	0.06661333	0.00505333	4.12553333	6.68832	11.7352667	2.75681333	9.94550667	5.62313333	5.07169333	4.41166	0.05022667	5.12073333	6.6356	6.53218667	0.00574667	0.00256	3.63546	7.0622	6.76869333	6.90774667	5.07394667	11.4370533	6.481	7.29853333	6.43564	0.00210667	6.40056	20.37252	21.5261733	0.11104	0.09174667	0.02010667	11.59016	18.3135033	20.0145467	0.01638667	7.61076	28.5935333	30.7901767	19.4374533	0.09873333	24.9628933	29.4432	21.85704	16.14456	22.1447067
596	8.04072	11.03456	0.06518667	0.06778667	0.00490667	4.13930667	6.71769333	11.7066267	2.78266667	9.99454667	5.63372	5.07921333	4.41866667	0.05116	5.13326667	6.69404	6.58324	0.00622667	0.00309333	3.67883667	7.10416	6.82392	6.89174333	5.12898667	11.5114933	6.45601333	7.27078667	6.40052	0.00328	6.36266667	20.5811867	21.4569067	0.09204	0.08332	0.01917333	11.6732533	18.5344933	20.0722933	0.01842667	7.61669333	28.8608267	30.7210133	19.6396533	0.09156	25.10488	29.5347733	21.8915067	16.17216	22.17232
597	8.00830667	10.9950533	0.0562	0.06229333	0.00170667	4.13532	6.73242667	11.6279733	2.79492	10.0096133	5.62429333	5.05705333	4.42182333	0.05045333	5.13224	6.74133333	6.6226	0.01502667	0.00598667	3.71544667	7.13836	6.85824	6.83632333	5.16829333	11.5857333	6.39245333	7.18681333	6.34689333	0.00704	6.29774667	20.7860667	21.3573733	0.08778667	0.09524	0.01901333	11.75453	18.76289	20.1228667	0.01942667	7.63174667	29.1192533	30.5954467	19.8263467	0.09886667	25.21728	29.6046267	21.9163733	16.1696533	22.16844
598	7.95143333	10.9229667	0.04132222	0.05624444	0	4.10854444	6.72492222	11.5478556	2.79261111	10.0123	5.60385555	5.03562222	4.40731111	0.04648889	5.11135555	6.77188889	6.65875556	0.01407778	0.00477778	3.74161389	7.15918889	6.88482222	6.77935556	5.19721111	11.6557556	6.33763333	7.12354444	6.28197778	0.00618889	6.25345555	20.9905	21.2459667	0.08927778	0.08333333	0.01587778	11.8382667	18.9824306	20.1648111	0.01595556	7.63768889	29.3707333	30.4615084	20.0220889	0.09143333	25.3254333	29.6898222	21.9495556	16.1398222	22.1666111
599	7.93590667	10.91348	0.0412	0.053	0.0024	4.11969333	6.75261333	11.5513067	2.81786667	10.0678533	5.62562667	5.05297333	4.41551	0.04441333	5.13569333	6.81793333	6.70725333	0.00093333	0	3.75669333	7.17962667	6.92398667	6.7465	5.23254667	11.7375733	6.318	7.10794667	6.23332	0	6.24528	21.23112	21.21588	0.0818	0.07252	0.00558667	11.96963	19.2318333	20.2498	0.00484	7.66334667	29.70556	30.4376033	20.3135867	0.08066667	25.5527867	29.8351333	22.0356267	16.2230533	22.2581333
600	7.96944	10.9611867	0.06976	0.06953333	0.009	4.17448	6.83216	11.60248	2.88513333	10.1675467	5.68824	5.10608	4.46458	0.05469333	5.20156	6.9086	6.77989333	0	0.00124	3.80277	7.23121333	6.99502667	6.71809	5.30342667	11.84404	6.31193333	7.08466667	6.2126	0	6.24512	21.4972667	21.20916	0.08832	0.08452	0.00916	12.12635	19.5204467	20.3468	0.00654667	7.71785333	30.0815067	30.4445533	20.6249467	0.08748	25.82192	29.9987333	22.1317467	16.3316267	22.3586267
601	7.97153333	10.9497067	0.09341333	0.08173333	0.00716	4.19725333	6.88285333	11.59652	2.92306667	10.23116	5.71474667	5.13377333	4.48375	0.05854667	5.22006667	7.00153333	6.85649333	0.00390667	0.00725333	3.86855333	7.28824	7.08541333	6.68841	5.38846667	11.9641067	6.28961333	7.05412	6.19093333	0.00438667	6.24005333	21.7560133	21.1617867	0.12664	0.10976	0.02573333	12.2768133	19.8071433	20.4298667	0.02104	7.76922667	30.4176	30.4009433	20.8779333	0.10822667	26.02292	30.1325733	22.2200267	16.3694	22.4193333
602	7.91792	10.8861733	0.07049333	0.06493333	0.00113333	4.18112	6.87216	11.52884	2.91914667	10.2348533	5.6964	5.12358667	4.46808333	0.05066667	5.19145333	7.03897333	6.9006	0.00498667	0.00409333	3.90096333	7.31166667	7.13436	6.62887333	5.42028	12.04168	6.22545333	7.00494667	6.13198667	0.00346667	6.19236	21.97968	21.08552	0.14164	0.12446667	0.02733333	12.3848333	20.0519233	20.47896	0.02268	7.79669333	30.6901333	30.30042	21.0962667	0.11430667	26.18484	30.25784	22.31028	16.3977467	22.4845733
603	7.86405555	10.8414444	0.05255556	0.0529	0.00025556	4.16067778	6.87126667	11.4595445	2.92371111	10.245	5.68297778	5.11198889	4.45568056	0.04745556	5.17422222	7.07693333	6.92862222	0.00783333	0.00243333	3.91638056	7.32424444	7.1595	6.54508611	5.44471111	12.1029333	6.15446667	6.91231111	6.03778889	0.00041111	6.10334444	22.2082222	20.9616555	0.11321111	0.10298889	0.01463333	12.4591305	20.2808055	20.4782	0.01193333	7.79621111	30.9527889	30.1449611	21.3088667	0.10584444	26.3231556	30.3182556	22.3085222	16.3675667	22.4549445
604	7.81542667	10.7819733	0.03805333	0.04116	0	4.14674667	6.8758	11.3961867	2.93412	10.2560267	5.67048	5.08677333	4.44859667	0.04342667	5.16036	7.10889333	6.94990667	0.00642667	0.00098667	3.94369333	7.33428	7.17702667	6.45922	5.47354667	12.17584	6.08314667	6.80296	5.95126667	0	6.02073333	22.4388	20.81936	0.10076	0.09248	0.01165333	12.5224233	20.5073933	20.4704933	0.01752	7.798	31.17868	29.9684433	21.48192	0.10433333	26.44488	30.35308	22.29748	16.3254933	22.41848
605	7.80766667	10.7592267	0.04734667	0.05153333	0.00032	4.16105333	6.90196	11.3642133	2.975	10.2911467	5.68265333	5.09498667	4.47497667	0.05236	5.17544	7.14606667	6.9822	0.00244	0.00126667	3.98000667	7.36392	7.21196	6.40374667	5.504	12.2570533	6.02833333	6.72710667	5.90006667	0.00162667	5.97448	22.6224933	20.69332	0.09645333	0.10082667	0.01869333	12.5887967	20.71713	20.4782	0.02349333	7.79568	31.3620533	29.8073133	21.6465467	0.10234667	26.56896	30.46392	22.34176	16.3447467	22.45108
606	7.79729333	10.75136	0.05241333	0.05977333	0.00004	4.16748	6.92398667	11.35432	3.00013333	10.3312533	5.70048	5.10445333	4.48088333	0.05229333	5.19108	7.21636	7.0554	0.00234667	0.00058667	4.02503	7.41608	7.28269333	6.38708	5.55817333	12.3545867	6.00781333	6.71362667	5.88201333	0.00317333	5.96541333	22.8055067	20.6432667	0.09466667	0.09745333	0.02056	12.68177	20.9346667	20.5127333	0.02482667	7.81106667	31.6100267	29.7263133	21.8798267	0.0938	26.7539467	30.5719067	22.4009733	16.39624	22.50136
607	7.78996	10.7655467	0.05334667	0.06562667	0.00109333	4.18430667	6.95914667	11.3699067	3.02358667	10.4039867	5.73581333	5.13550667	4.49433	0.04445333	5.22118667	7.31884	7.15998667	0.00069333	0.00153333	4.08490333	7.47150667	7.37816	6.38924667	5.63953333	12.4858533	6.01290667	6.73436	5.87150667	0.00170667	5.99381333	23.0510533	20.6466533	0.10150667	0.09797333	0.02356	12.8231733	21.1863533	20.58252	0.02069333	7.86521333	31.9428	29.70988	22.1920133	0.09445333	27.0016933	30.7017467	22.4830533	16.4766133	22.5803067
608	7.79959999	10.7841111	0.07606667	0.07257778	0.00558889	4.22237778	7.02506667	11.3869	3.08376667	10.4947556	5.77917778	5.185	4.53113333	0.0609	5.26982222	7.41618889	7.23484445	0.00743333	0.00576667	4.14574722	7.52206667	7.46356667	6.35941667	5.70687778	12.6117333	5.9797	6.69627778	5.81998889	0.00656671	5.985	23.3457	20.5752222	0.10335556	0.09881111	0.0188	12.9624361	21.4769528	20.6054556	0.0193	7.90668889	32.2861778	29.6110389	22.4974333	0.09555556	27.2486555	30.8597555	22.5646	16.5468222	22.6589
609	7.75252	10.71664	0.06890667	0.06129333	0.00533333	4.21593333	7.03886667	11.3153867	3.10286667	10.5003333	5.74950667	5.15462667	4.50737333	0.05825333	5.24889333	7.42788	7.22762667	0.00268	0.00182667	4.1395	7.52036	7.46601333	6.22360667	5.70836	12.6365333	5.84916	6.54453333	5.69849333	0.00382667	5.85596	23.58744	20.4119733	0.10086667	0.08785333	0.00810667	13.03301	21.7524133	20.5536133	0.0126	7.90282667	32.50492	29.38942	22.69684	0.09136	27.4033333	30.9611467	22.5986667	16.5469333	22.6718133
610	7.70461333	10.6510133	0.04149333	0.04936	0	4.18736	7.02236	11.2316133	3.09452	10.4929333	5.70924	5.12142667	4.46128667	0.04602667	5.209	7.44176	7.24465333	0.00157333	0.00092	4.15851333	7.53614667	7.47612	6.11916667	5.72797333	12.6744533	5.76950667	6.4362	5.60952	0.00056	5.77328	23.7624267	20.2670933	0.09178667	0.07998667	0.0042	13.0621533	21.9625933	20.5071067	0.00844	7.9018	32.6378667	29.1914233	22.8264933	0.0848	27.4994933	31.0075733	22.6081733	16.5186533	22.65268
611	7.69929333	10.6508933	0.03732	0.05110667	0	4.19230667	7.04533333	11.22132	3.11209333	10.5304933	5.71610667	5.13401333	4.45988667	0.04606667	5.22257333	7.5158	7.31830667	0.00473333	0.00670667	4.21685667	7.58712	7.54281333	6.09372	5.79414667	12.7776133	5.76605333	6.41964	5.57858667	0.00268	5.77924	23.9589067	20.1983067	0.08096	0.07474667	0.01033333	13.1259933	22.16978	20.5169467	0.01546667	7.92657333	32.8643067	29.0845167	23.0365733	0.08385333	27.6794667	31.1009867	22.65728	16.54888	22.6965467
612	7.70096	10.6761867	0.0506	0.05689333	0.00036	4.22492	7.09605333	11.2481733	3.15828	10.5987867	5.75234667	5.16664	4.49303	0.04692	5.27158667	7.62512	7.42657333	0.00936	0.00972	4.28302667	7.65181333	7.64541333	6.09781333	5.88521333	12.9106533	5.77985333	6.4336	5.56386667	0.00572	5.81184	24.1957067	20.17272	0.0752	0.07901333	0.01689333	13.24136	22.41686	20.54932	0.02636	7.96442667	33.1847733	29.0189	23.32696	0.08174667	27.9390267	31.25484	22.7628533	16.64384	22.8000533
613	7.69466668	10.6763667	0.05158889	0.05493333	0.00248889	4.24783333	7.15048889	11.2523444	3.19642222	10.6612333	5.78417778	5.19596667	4.512625	0.04835556	5.30621111	7.7274	7.52517778	0.01604445	0.01154444	4.34951111	7.71506667	7.73332221	6.06295278	5.96868889	13.0397333	5.74538889	6.4003	5.52724444	0.00997778	5.80068889	24.4975111	20.1157556	0.09324444	0.08997771	0.02544444	13.3920306	22.7236639	20.5517	0.03274444	8.02228889	33.5074111	28.9265194	23.6318667	0.08747778	28.2187889	31.4051778	22.8485333	16.7263445	22.8835445
614	7.69638667	10.6663467	0.04176	0.05029333	0.00261333	4.25418667	7.18582667	11.2427867	3.22470667	10.7139333	5.79202667	5.21404	4.52977333	0.05205333	5.32544	7.79536	7.58030667	0.02841333	0.01222667	4.39296667	7.74809333	7.78925333	5.99518333	6.02402667	13.14224	5.67961333	6.32288	5.46053333	0.01196	5.75156	24.7965867	20.0358267	0.11932	0.10762667	0.03102667	13.5281367	23.02693	20.5362	0.02941333	8.07952	33.7850267	28.80512	23.9048267	0.10429333	28.4548933	31.50532	22.8918533	16.7582533	22.9248933
615	7.68522667	10.6677733	0.04916	0.05773333	0.00202667	4.27488	7.21330667	11.23784	3.27397333	10.7767067	5.81697333	5.22936	4.56315	0.05714667	5.35018667	7.85634667	7.63165333	0.03053333	0.01808	4.42954667	7.78861333	7.84576	5.93546333	6.0706	13.2416667	5.6324	6.25694667	5.39792	0.01741333	5.71906667	25.01616	19.9436	0.10758667	0.10737333	0.02256	13.6107833	23.26896	20.5048267	0.02362667	8.09593333	34.0049067	28.6312833	24.11496	0.09948	28.6286133	31.5894267	22.9436533	16.7614667	22.94444
616	7.69862667	10.6652933	0.08985333	0.08150667	0.03174667	4.32609333	7.26393333	11.2361067	3.34508	10.84824	5.8672	5.26816	4.60191	0.07868	5.38988	7.91045333	7.67913333	0.02517333	0.01674667	4.46737667	7.81834667	7.90082667	5.86184667	6.12190667	13.3320133	5.58464	6.19266667	5.33388	0.01330667	5.67441333	25.2156133	19.8534533	0.10046667	0.10958667	0.0194	13.6902167	23.49134	20.4701067	0.02274667	8.12545333	34.19232	28.4555167	24.3460267	0.10617333	28.7975733	31.7003733	23.0051467	16.78868	22.9827333
617	7.71101111	10.6507333	0.10783333	0.09523333	0.03781113	4.34467778	7.30765556	11.2234333	3.38965556	10.9005444	5.897	5.29662222	4.62773889	0.1	5.41842222	7.94937778	7.71354443	0.0047	0.01056667	4.50405278	7.83765556	7.94975555	5.780775	6.17031111	13.4114222	5.51945556	6.10372222	5.25005556	0.00585556	5.60555556	25.4528667	19.7493556	0.10315556	0.12667778	0.01538889	13.7757944	23.7366861	20.4086222	0.02496667	8.1649	34.3929333	28.2736111	24.6027667	0.11214444	28.9812556	31.8468444	23.0815556	16.8478	23.0561333
618	7.67150667	10.61268	0.0584	0.07038667	0.00838667	4.30128	7.28670667	11.1776267	3.37873333	10.90548	5.86706667	5.25292	4.59932	0.063	5.39177333	7.96766667	7.71954667	0	0.00257333	4.51060333	7.84230667	7.95706667	5.6682	6.18178667	13.45536	5.41250667	5.98886667	5.13793333	0	5.51714667	25.6871467	19.6134267	0.09458667	0.11365333	0.00474667	13.8396967	23.9708767	20.3113067	0.00992	8.16853333	34.5724	28.0511567	24.7989067	0.085	29.1496	31.9538667	23.11496	16.87516	23.0946933
619	7.64366667	10.5925333	0.03561333	0.05258667	0	4.28489333	7.29137333	11.1516	3.37777333	10.9304533	5.84277333	5.22738667	4.57361667	0.04597333	5.36774667	8.03886667	7.77554667	0.00090667	0.00164	4.56488333	7.89044	8.01165333	5.6205	6.23384	13.5425467	5.36322667	5.93353333	5.09992	0.00017333	5.49781333	25.8983067	19.5214533	0.09642667	0.11305333	0.01122667	13.9343633	24.1982433	20.2566933	0.01081333	8.18592	34.7425867	27.8628433	24.9919067	0.08710667	29.3169733	32.0433733	23.1446667	16.9022533	23.1274133
620	7.62226667	10.5658	0.03545333	0.04413333	0	4.28472	7.31557333	11.1364133	3.38976	10.96228	5.83674667	5.22978667	4.56390333	0.04490667	5.35306667	8.11522667	7.85046667	0.01021333	0.00364	4.62114667	7.94317333	8.08428	5.57873	6.29098667	13.6513333	5.32485333	5.88548	5.05444	0.00558667	5.48293333	26.0954533	19.4416933	0.09929333	0.11116	0.01948	14.02091	24.4163267	20.2128	0.01736	8.21378667	34.8995733	27.6854333	25.20184	0.09417333	29.4824	32.1465867	23.2066267	16.9427733	23.1822
621	7.61210667	10.5650667	0.04526667	0.05958667	0.00205333	4.30865333	7.35330667	11.1310133	3.42776	11.0188133	5.86690667	5.25270667	4.58578333	0.05665333	5.37414667	8.17397333	7.91030667	0.01116	0.00104	4.65059333	7.98033333	8.13892	5.50982333	6.33564	13.7472133	5.27338667	5.8246	4.98414667	0.00410667	5.44473333	26.28784	19.3512533	0.10406667	0.11117333	0.02713333	14.0957533	24.6363667	20.1454267	0.01576	8.23754667	35.05584	27.51004	25.39896	0.09762667	29.6451733	32.27452	23.2848533	16.98748	23.25748
622	7.58973334	10.5607778	0.05053333	0.06034444	0.00114444	4.31558889	7.38232222	11.1017889	3.45331111	11.0717555	5.88663333	5.25353333	4.59892222	0.05692222	5.39476667	8.26586666	7.98574443	0.02138889	0.01767778	4.70496389	8.03833333	8.21409999	5.46709444	6.41448889	13.8701444	5.23761111	5.77066667	4.94342222	0.01215555	5.42363333	26.5300111	19.2483333	0.12152222	0.12174444	0.04081111	14.1795778	24.8932417	20.0573444	0.01851111	8.26863333	35.2257111	27.302525	25.6213778	0.1084	29.8250667	32.4313333	23.3800222	17.0357333	23.331
623	7.56878667	10.54008	0.04702667	0.04948	0	4.31638667	7.40642667	11.0728667	3.48145333	11.10576	5.88821333	5.25234667	4.59924667	0.04604	5.40133333	8.32422667	8.03276	0.01554667	0.00893333	4.73097	8.06372	8.25816	5.39227	6.46314667	13.96156	5.16842667	5.69056	4.87594667	0.01268	5.37548	26.77756	19.1323733	0.10977333	0.10758667	0.03101333	14.24079	25.13436	19.9650933	0.01502667	8.29070667	35.37756	27.0773633	25.8223733	0.09837333	29.9872267	32.5336133	23.43828	17.07252	23.3465333
624	7.55768	10.54212	0.04784	0.04878667	0	4.33052	7.44405333	11.07544	3.51669333	11.1535733	5.90982667	5.27029333	4.61584667	0.03982667	5.42145333	8.35029333	8.05308	0.00328	0.00336	4.73649333	8.06354667	8.27568	5.29018333	6.47953333	14.0164	5.08286667	5.58865333	4.77768	0.00276	5.30382667	26.9896133	19.0291467	0.09546667	0.09497333	0.01392	14.3023533	25.3553733	19.87708	0.00648	8.31232	35.4940267	26.8721533	25.99408	0.09598667	30.13324	32.6063067	23.4838533	17.0985733	23.37104
625	7.54085333	10.5136933	0.03936	0.03958667	0	4.32669333	7.45729333	11.05084	3.52957333	11.1860533	5.90669333	5.26716	4.61156667	0.03542667	5.42664	8.41902667	8.11230667	0.00884	0.00352	4.78429	8.10786667	8.33558667	5.23319667	6.53661333	14.1170533	5.03529333	5.526	4.72093333	0	5.27064	27.1967067	18.9403867	0.10062667	0.11046667	0.01277333	14.37737	25.57051	19.7832933	0.00825333	8.34801333	35.6072267	26.6739467	26.1803333	0.10072	30.2775867	32.664	23.5132533	17.08656	23.3769067
626	7.54003333	10.4974889	0.0464	0.04191111	0	4.33668889	7.4862	11.0323778	3.55925556	11.2302334	5.91262222	5.28457778	4.62305556	0.04788889	5.44463333	8.51061111	8.20308889	0.02465555	0.01914444	4.86795	8.17314444	8.41795554	5.18714722	6.61891111	14.2269667	4.9999	5.47657778	4.68778889	0.01382222	5.2545	27.4392222	18.8580555	0.13977778	0.14732222	0.04065555	14.4767667	25.821575	19.6801111	0.04078889	8.40981111	35.7049778	26.4477584	26.3958556	0.1291	30.4357444	32.7463	23.5415889	17.0917556	23.3926
627	7.53516	10.4798133	0.05504	0.04865333	0	4.34042667	7.51193333	11.0088933	3.59584	11.2798	5.92596	5.30162667	4.63382333	0.051	5.44849333	8.53878667	8.22144	0.01566667	0.01710667	4.89674333	8.18766667	8.44496	5.0767	6.6418	14.2768	4.91314667	5.36766667	4.59232	0.02248	5.17196	27.61984	18.70808	0.12770667	0.12644	0.02809333	14.5015833	26.0259833	19.5246267	0.03373333	8.42006667	35.7032933	26.1510667	26.5074667	0.12084	30.5192933	32.8476267	23.5752533	17.1023067	23.40776
628	7.53869333	10.46008	0.05709333	0.05552	0	4.35146667	7.54086667	10.98852	3.63158667	11.3260133	5.93568	5.31278667	4.6419	0.04925333	5.4504	8.56110667	8.24312	0.00877333	0.00502667	4.90486333	8.20402667	8.46573333	4.99848333	6.65913333	14.3239333	4.84270667	5.28150667	4.51316	0.01252	5.10664	27.7581333	18.58064	0.0988	0.09868	0.01246667	14.5216967	26.1868533	19.3884267	0.01537333	8.41038667	35.73052	25.91695	26.6115067	0.08768	30.612	32.9266933	23.6208	17.1249867	23.4384933
629	7.54169333	10.4723467	0.06333333	0.06322667	0.00813333	4.37334667	7.59	10.9933467	3.66493333	11.3788533	5.95722667	5.33269333	4.65713667	0.05014667	5.47034667	8.63074667	8.32426667	0.00652	0.00142667	4.94719333	8.24645333	8.53873333	4.95356667	6.71532	14.4205733	4.80550667	5.23742667	4.47093333	0.00126667	5.09368	27.9431333	18.51684	0.10609333	0.09673333	0.01202667	14.6053467	26.3933267	19.3074267	0.01077333	8.43714667	35.8491467	25.7519967	26.8185733	0.09138667	30.80672	33.0232667	23.6953733	17.18776	23.5110133
630	7.54678889	10.4771333	0.06841111	0.06396667	0.01134444	4.39184445	7.63461111	10.9969	3.70231111	11.4239222	5.98415556	5.3615	4.66641944	0.06574444	5.4952	8.7381	8.42395557	0.0144	0.0089	5.01625278	8.31046668	8.63578888	4.90598889	6.80014444	14.5663556	4.78141111	5.19727778	4.43122222	0.00042222	5.09124445	28.1931	18.4556222	0.11047778	0.09464444	0.01737778	14.7075333	26.6635083	19.2089778	0.015	8.48814444	36.0006555	25.5555583	27.0719556	0.10627778	31.0279444	33.1549333	23.7552	17.2430555	23.5782111
631	7.54089333	10.4753067	0.06669333	0.05905333	0.00358667	4.39706667	7.65705333	10.99948	3.73546667	11.47644	5.99061333	5.37366667	4.68177	0.067	5.51293333	8.81958667	8.47789333	0.01105333	0.00750667	5.05245	8.33598667	8.69222667	4.83972	6.8516	14.6662533	4.72657333	5.12876	4.36302667	0.00264	5.06086667	28.43476	18.3724667	0.10209333	0.08897333	0.01725333	14.8036633	26.9137333	19.0815333	0.02013333	8.52194667	36.1321067	25.34653	27.29096	0.10054667	31.2010533	33.2832533	23.8045333	17.27368	23.6257733
632	7.52404	10.4688	0.05438667	0.04996	0.0008	4.39344	7.66677333	10.9832933	3.74805333	11.5225333	5.99029333	5.36926667	4.68346667	0.05052	5.51738667	8.85364	8.51256	0.00166667	0.00072	5.0656	8.34661333	8.72549333	4.76160667	6.88734667	14.7265733	4.64716	5.04537333	4.28546667	0.00032	5.00556	28.6109067	18.29964	0.11541333	0.09986667	0.02434667	14.89388	27.1157933	18.9599733	0.01698667	8.56913333	36.2052	25.15734	27.47332	0.10772	31.3468533	33.4367067	23.9230933	17.3610667	23.70868
633	7.53492	10.46844	0.05453333	0.04697333	0.00096	4.41173333	7.70074667	10.9797067	3.77749333	11.5773467	6.01786667	5.38006667	4.68124333	0.04073333	5.53992	8.90642667	8.58393333	0.00077333	0.00024	5.10808333	8.39946667	8.77753333	4.69853333	6.94858667	14.8188533	4.61070667	4.98505333	4.23830667	0.00285333	4.97777333	28.7773867	18.2182267	0.12548	0.10674667	0.01758667	14.96196	27.3057967	18.8286	0.01704	8.61718667	36.2407067	24.9268167	27.61716	0.11065333	31.47224	33.5668667	24.0202	17.4331867	23.78704
634	7.52845557	10.4500222	0.05417778	0.05216667	0.00555556	4.41093333	7.72598889	10.9652667	3.81187778	11.6083444	6.01918889	5.37386667	4.67050833	0.04414444	5.53433333	8.98705557	8.64807778	0.0094	0.01198889	5.17845278	8.4503889	8.84510001	4.63229722	7.01105556	14.9320889	4.57423333	4.92588889	4.19708889	0.00602222	4.95646666	28.9723333	18.1038667	0.12912222	0.11158889	0.01704444	15.0274195	27.4963194	18.6786333	0.02652222	8.64384445	36.2387	24.6421278	27.7345333	0.10855556	31.5682222	33.6122	24.0123778	17.4069667	23.7693556
635	7.49774667	10.42644	0.04589333	0.04562667	0	4.40437333	7.74121333	10.9215067	3.83214667	11.63168	6.00293333	5.369	4.66997	0.04154667	5.52326667	9.05728	8.697	0.0334	0.02606667	5.24178667	8.48892	8.90578667	4.56653333	7.07396	15.02256	4.5342	4.86750667	4.14286667	0.02225333	4.93237333	29.1455867	17.9954533	0.1484	0.14702667	0.03874667	15.0982267	27.6892267	18.54728	0.05214667	8.68113333	36.2299867	24.3924433	27.8687867	0.13816	31.6786933	33.66728	24.0261467	17.40116	23.74984
636	7.49074667	10.4296933	0.04573333	0.04293333	0.00229333	4.41225333	7.77888	10.9144267	3.86153333	11.6878	6.01966667	5.39688	4.68562333	0.03450667	5.54182667	9.10669333	8.74765333	0.02292	0.00964	5.27236667	8.53026667	8.9518	4.51545333	7.11568	15.1026667	4.4922	4.8082	4.07661333	0.01276	4.89532	29.2981333	17.9123333	0.14798667	0.15325333	0.04052	15.1579433	27.86912	18.43344	0.05474667	8.713	36.2476933	24.1906867	28.0229467	0.14126667	31.8096933	33.77404	24.1025067	17.4510667	23.8148933
637	7.51012	10.4485333	0.05068	0.05312	0.00409333	4.43893333	7.83018667	10.9451333	3.91466667	11.7676667	6.0582	5.43390667	4.71451	0.04528	5.58686667	9.18561333	8.80978667	0.02877333	0.01092	5.32366667	8.58432	9.03337333	4.48681667	7.17201333	15.2091867	4.45858667	4.76889333	4.04148	0.02241333	4.87689333	29.49236	17.8593333	0.15745333	0.15924	0.03928	15.23137	28.07748	18.3166133	0.05413333	8.75513333	36.2980667	23.9882733	28.17732	0.14737333	31.9378667	33.8960133	24.17704	17.5168533	23.8990267
638	7.52952222	10.4542667	0.05487782	0.06498889	0.00314444	4.47488889	7.88323333	10.9674111	3.96241111	11.8382111	6.08914444	5.44673333	4.73851944	0.06133333	5.62817778	9.25841111	8.87481112	0.01685556	0.01747776	5.36384167	8.61625557	9.10630001	4.42081111	7.2181	15.2971	4.39655556	4.69525556	3.99386667	0.01014445	4.84521111	29.6643556	17.7789889	0.14343333	0.13235556	0.03508889	15.3022167	28.2711222	18.1559444	0.0359	8.77597778	36.3278334	23.7404583	28.3080444	0.13138889	32.0744	34.0078667	24.2411333	17.5536222	23.9515778
639	7.51101333	10.45116	0.05914667	0.06306667	0.01758667	4.48050667	7.90990667	10.9541867	3.99462667	11.87812	6.08968	5.44201333	4.74940333	0.06245333	5.63588	9.32817333	8.93044	0.01328	0.01621333	5.40998	8.64461333	9.14644	4.34345667	7.26236	15.3832933	4.35409333	4.62570667	3.92277333	0.00382667	4.79653333	29.8084133	17.6836667	0.13602667	0.12764	0.03072	15.39536	28.46101	17.9974667	0.0356	8.80382667	36.34424	23.5030967	28.4432667	0.13593333	32.23272	34.1281333	24.3205733	17.59232	24.0332133
640	7.51434667	10.4608533	0.06438667	0.05501333	0.01445333	4.50648	7.94457333	10.9408533	4.04136	11.9276933	6.10553333	5.46989333	4.77549667	0.06166667	5.6528	9.41582667	8.99793333	0.03274667	0.02453333	5.46493333	8.69094667	9.21457333	4.29582667	7.33588	15.4966933	4.34302667	4.58852	3.88306667	0.02114667	4.78046667	29.9470267	17.6110933	0.15485333	0.15210667	0.03154667	15.4859467	28.6401933	17.8704267	0.04376	8.85081333	36.3446533	23.29757	28.5731067	0.14890667	32.35388	34.2328933	24.37212	17.6313333	24.07608
641	7.53272222	10.4628444	0.07326667	0.07264444	0.01078889	4.52361111	7.99202222	10.9435222	4.08718889	11.9958555	6.13068889	5.50141111	4.79518611	0.07402222	5.68728889	9.44581112	9.04930001	0.00695556	0.00463333	5.46985	8.70242223	9.25642222	4.20342778	7.38713333	15.5710222	4.25824444	4.49016667	3.80127778	0.00217778	4.73121111	30.0853778	17.5144333	0.13985555	0.12606667	0.01052222	15.5390472	28.8092417	17.6994556	0.0236	8.87333333	36.3296334	23.0377806	28.6727667	0.12474444	32.4440889	34.3008556	24.3901556	17.6378444	24.0711778
642	7.52078667	10.4431333	0.07302667	0.06282667	0.01574667	4.51001333	8.00906667	10.9413333	4.10994667	12.0475867	6.1336	5.49349333	4.79291667	0.07317333	5.69577333	9.50430667	9.10610667	0.00773333	0.00801333	5.51482	8.74657333	9.30569333	4.13628	7.44704	15.6626533	4.19590667	4.42104	3.74492	0.00013333	4.69258667	30.2446133	17.41572	0.13294667	0.11385333	0.01345333	15.6086933	28.98635	17.54896	0.01449333	8.89872	36.3318533	22.77998	28.7955733	0.11365333	32.5770933	34.3891333	24.4378533	17.6775333	24.1121733
643	7.50589333	10.41732	0.07262667	0.06430667	0.01177333	4.51265333	8.01673333	10.9184267	4.12988	12.07416	6.13921333	5.48189333	4.79225333	0.058	5.68997333	9.58724	9.15982667	0.02005333	0.01690667	5.57800333	8.79346667	9.36358667	4.09465333	7.50004	15.7643467	4.17609333	4.39630667	3.72325333	0.01681333	4.68564	30.3729467	17.3158933	0.14522667	0.13388	0.03808	15.6927733	29.1337367	17.42476	0.01997333	8.93992	36.29928	22.5622033	28.90236	0.12986667	32.6850667	34.5057467	24.4956533	17.7155333	24.1743733
644	7.49896	10.40048	0.07250667	0.06822667	0.00997333	4.52865333	8.04493333	10.90624	4.15312	12.1072667	6.15733333	5.49396	4.80308333	0.06052	5.69346667	9.6224	9.18673333	0.02568	0.0228	5.60867333	8.80794667	9.40432	4.03016667	7.53232	15.82228	4.12974667	4.34989333	3.68381333	0.03196	4.65614667	30.4592267	17.2164533	0.14626667	0.14568	0.04634667	15.74897	29.2294	17.2702667	0.03029333	8.97177333	36.25092	22.3345067	28.9557867	0.13644	32.7527733	34.5856	24.5393067	17.7341067	24.1996933
645	7.46432222	10.4029	0.06227778	0.05804444	0.00147778	4.52411111	8.07058889	10.8857555	4.17208889	12.1562111	6.1498	5.49304444	4.79854167	0.0679	5.69038889	9.67765556	9.23162223	0.02131111	0.01157778	5.64667222	8.83757777	9.4543889	3.96489445	7.58465556	15.8947556	4.07735555	4.27524444	3.62874445	0.01920002	4.61198889	30.5715889	17.1395333	0.13431111	0.14393333	0.03441111	15.8202639	29.3584666	17.1310667	0.04043333	8.99522221	36.2070445	22.0885445	29.0355556	0.13302222	32.8539333	34.6689333	24.5847556	17.7442556	24.2308889
646	7.46457333	10.428	0.05552	0.05414667	0.00224	4.53066667	8.10149333	10.8877733	4.21524	12.2282667	6.15226667	5.5028	4.79499	0.06426667	5.70716	9.78214667	9.32686667	0.02932	0.01837333	5.72133333	8.89252	9.50942667	3.93493	7.65181333	16.0057733	4.05858667	4.23421333	3.58296	0.01082667	4.60194667	30.7029467	17.0480133	0.14069333	0.14733333	0.03952	15.90067	29.5377767	16.9982667	0.04158667	9.03189333	36.1492667	21.86178	29.1462	0.14029333	32.9936	34.80832	24.6605733	17.7965067	24.3041467
647	7.45496	10.4115067	0.04014667	0.0484	0	4.52597333	8.12442667	10.8849467	4.2248	12.25924	6.14717333	5.50185333	4.78394	0.04128	5.71104	9.83596	9.3666	0.02606667	0.01585333	5.74318667	8.91077333	9.54241333	3.87109667	7.67836	16.05616	4.01608	4.18005333	3.51828	0.00858667	4.56785333	30.7803333	16.9492933	0.14232	0.13894667	0.04029333	15.94861	29.66164	16.8306133	0.03877333	9.05497333	36.0813333	21.64272	29.1980667	0.14124	33.11028	34.8990533	24.6983733	17.8445067	24.3384267
648	7.47434667	10.4236667	0.04708	0.0482	0.00184	4.54944	8.17002667	10.89604	4.2604	12.3244533	6.17374667	5.52505333	4.81226667	0.04326667	5.735	9.85674667	9.38313333	0.00792	0.00457333	5.75152	8.92314667	9.57644	3.79239333	7.71638667	16.1026533	3.95385333	4.09689333	3.46049333	0.00705333	4.52609333	30.8528133	16.8738667	0.15410667	0.14882667	0.02404	16.02697	29.7806367	16.6948533	0.0312	9.07902667	36.0268533	21.4463133	29.25792	0.1432	33.2126	34.99112	24.7474533	17.88628	24.3654133
649	7.50370001	10.4618222	0.08277778	0.06134444	0.01047778	4.61176667	8.24415556	10.9279556	4.32915556	12.4212111	6.2267	5.56616667	4.86313611	0.07395556	5.77587778	9.90655557	9.44805557	0.00434444	0.00387778	5.78720278	8.96002221	9.63429999	3.74824445	7.77506667	16.2049	3.90177778	4.04556667	3.42616667	0.00536667	4.50348889	30.9309889	16.7702889	0.14364444	0.14203333	0.01183333	16.0848444	29.8993083	16.5353333	0.01943333	9.09862222	35.9526556	21.2078639	29.3106667	0.12396667	33.3076556	35.0889333	24.8154	17.9250333	24.4109889
650	7.49674667	10.46136	0.09392	0.06928	0.02574667	4.62997333	8.2766	10.92692	4.37092	12.4619333	6.24541333	5.57346667	4.88161	0.0824	5.80002667	10.0049467	9.53176	0.01881333	0.01589333	5.86023667	9.02237333	9.71362667	3.72376667	7.83712	16.33316	3.88853333	4.0266	3.41194667	0.01109333	4.51702667	31.0213333	16.6788933	0.13130667	0.12816	0.02413333	16.1301567	29.99817	16.3741333	0.02904	9.13942667	35.8649467	20.97247	29.3484933	0.11465333	33.42532	35.1585867	24.8460667	17.9434	24.4354267
651	7.48105333	10.4386933	0.07408	0.06314667	0.01250667	4.59874667	8.26869333	10.89852	4.39278667	12.4854933	6.23492	5.55992	4.86512667	0.06781333	5.79057333	10.0752533	9.59838667	0.02990667	0.03748	5.92397333	9.06682667	9.78961333	3.70173667	7.89874667	16.43724	3.88601333	4.00873333	3.38905333	0.02914667	4.51096	31.0979333	16.6184667	0.13834667	0.14537333	0.04105333	16.2052333	30.1130733	16.2585333	0.0344	9.18104	35.7790133	20.7642267	29.3922667	0.13654667	33.5340667	35.2506667	24.9034667	17.9722533	24.4709467
652	7.48718889	10.4422111	0.08425556	0.07161111	0.00946667	4.59226667	8.29733333	10.8963555	4.42707778	12.5459334	6.25017778	5.57223333	4.87611111	0.07655556	5.80147778	10.0881333	9.62262221	0.0184	0.01198889	5.93352778	9.05164443	9.82267777	3.61836389	7.91736666	16.4816667	3.81394445	3.91136666	3.30491111	0.00638889	4.42503333	31.1307333	16.5192556	0.14767778	0.15802222	0.04167778	16.2634667	30.2075639	16.1200555	0.01827778	9.19776668	35.6619222	20.5275667	29.4247555	0.13592222	33.6141222	35.3082	24.9493334	17.9833222	24.4907556
653	7.50148	10.4537467	0.11681333	0.08886667	0.03201333	4.61693333	8.34516	10.89488	4.45808	12.5936933	6.279	5.59545333	4.90152333	0.08672	5.83610667	10.1051867	9.61729333	0.0028	1.33E-05	5.92142667	9.03	9.81605333	3.50914333	7.90964	16.5151333	3.72366667	3.81148	3.20877333	0.00130667	4.34062667	31.1548667	16.4020933	0.14218667	0.13601333	0.02644	16.2981167	30.2515533	15.9614267	0.00605333	9.20170667	35.5412267	20.2876233	29.4191733	0.11198667	33.6939067	35.3549067	24.95224	17.98016	24.4873333
654	7.47697333	10.4162	0.08388	0.07144	0.009	4.60045333	8.34254667	10.85428	4.44412	12.5964533	6.25493333	5.57462667	4.87304667	0.06161333	5.82152	10.1577467	9.67338667	0.00061333	0.00081333	5.95330333	9.07044	9.86802667	3.4734	7.96044	16.5998533	3.70984	3.79133333	3.17833333	0.00330667	4.326	31.2250933	16.33428	0.15292	0.12812	0.02798667	16.37634	30.3507233	15.8562533	0.008	9.24849333	35.49612	20.1002167	29.44112	0.11213333	33.8399867	35.4714533	25.0216	18.0324933	24.54516
655	7.4583111	10.3920889	0.04863333	0.04627778	0	4.58705555	8.34352222	10.8301333	4.45228889	12.6266556	6.24117778	5.56053334	4.84790278	0.03423333	5.80412222	10.2611444	9.79519999	0.02267778	0.01736667	6.05238333	9.1712	9.98861111	3.47480278	8.06748889	16.7263222	3.73846666	3.809	3.1915	0.00930002	4.36722222	31.3168	16.2770556	0.1688	0.1485	0.03867778	16.5026028	30.4921195	15.7555222	0.03012222	9.32118889	35.4670555	19.9477278	29.5153889	0.14501111	34.0370667	35.6179	25.1046111	18.0882222	24.6200889
656	7.44896	10.40892	0.04322667	0.03593333	0	4.60093333	8.38386667	10.84456	4.49957333	12.6922	6.27008	5.57530667	4.85608333	0.03553333	5.80668	10.33596	9.85498667	0.03150667	0.01925333	6.10610667	9.22457333	10.0460133	3.44628333	8.12382667	16.8066667	3.72226667	3.77381333	3.15889333	0.01038667	4.36646667	31.3452133	16.2026133	0.16753333	0.16564	0.0362	16.5792367	30.55549	15.6265333	0.03781333	9.37316	35.3742933	19.7546333	29.5325333	0.15876	34.1657867	35.7257867	25.18372	18.1331067	24.69472
657	7.43673333	10.4230133	0.04297333	0.03897333	0.00288	4.61806667	8.42333333	10.8417733	4.53536	12.7585067	6.2822	5.58042667	4.87375667	0.03753333	5.80518667	10.36344	9.83802667	0.00473333	0.00314667	6.08664667	9.21177333	10.0376	3.36505333	8.13229333	16.8671467	3.63509333	3.67554667	3.07365333	0	4.29630667	31.39704	16.1364667	0.15942667	0.16668	0.02948	16.6514867	30.6361167	15.5116933	0.03096	9.41006667	35.2706133	19.5585533	29.52992	0.14804	34.2787067	35.7982533	25.2505333	18.1980267	24.7666667
658	7.44733333	10.4147467	0.04616	0.05032	0.01493333	4.62046667	8.44525333	10.82804	4.56446667	12.8163733	6.28373333	5.59622667	4.8941	0.03581333	5.82001333	10.43776	9.89834667	0.00186667	0.00233333	6.12952333	9.24145333	10.0781467	3.32988667	8.18226667	16.98656	3.61466667	3.64697333	3.04765333	0	4.28124	31.4537467	16.0504667	0.15484	0.15826667	0.02162667	16.7208267	30.7150867	15.39668	0.03758667	9.43204	35.1555867	19.36764	29.5352	0.14476	34.3972133	35.8609333	25.26016	18.2188533	24.7731467
659	7.45513332	10.398	0.06251111	0.05703333	0.01611111	4.62374444	8.48283333	10.8273	4.61091111	12.8514111	6.31011111	5.6242	4.90616944	0.0382	5.8589	10.4935333	9.97914443	0.00994444	0.00963333	6.20148889	9.27976667	10.1355778	3.30805834	8.23995556	17.0681778	3.61663333	3.61168889	3.0405	0.0002	4.27204444	31.4350333	15.8998889	0.14901111	0.14774445	0.02411111	16.7411528	30.7377444	15.2351667	0.03082222	9.42652222	34.9290444	19.08985	29.4417222	0.13918889	34.4343	35.8873667	25.2393	18.1715222	24.7232667
660	7.45844	10.4039067	0.06946667	0.06665333	0.01728	4.64193333	8.52312	10.8356133	4.65133333	12.89516	6.328	5.64084	4.91351333	0.04962667	5.87653333	10.55192	10.0303333	0.01677333	0.01465333	6.24644	9.31398667	10.1887867	3.27772	8.29153333	17.1356	3.59465333	3.56544	3.03229333	0.00533333	4.26601333	31.40948	15.7871467	0.15550667	0.14917333	0.04690667	16.7831167	30.7574833	15.1074933	0.03573333	9.45721333	34.73504	18.86281	29.3687067	0.14162667	34.4998667	35.9342	25.27288	18.1798933	24.7456267
661	7.48417333	10.4369867	0.06369333	0.06002667	0.01308	4.67172	8.57054667	10.8638133	4.68634667	12.97528	6.35010667	5.66692	4.93196333	0.06697333	5.90089333	10.6217333	10.0859333	0.02392	0.01730667	6.29391	9.35393333	10.2615333	3.26826	8.35914667	17.2271867	3.59025333	3.56854667	3.03226667	0.01422667	4.27956	31.38992	15.7279067	0.15242667	0.13944	0.03773333	16.83066	30.7812033	15.0401867	0.03349333	9.50592	34.68084	18.74753	29.3855467	0.14005333	34.66436	36.1064933	25.4110133	18.2988933	24.87076
662	7.49822221	10.4397778	0.05965555	0.05494444	0.00462222	4.68317778	8.60636667	10.8716	4.71732222	13.0353444	6.37464444	5.68203333	4.934425	0.07238889	5.92458889	10.6932667	10.1580333	0.01574444	0.01248889	6.34261389	9.39341112	10.3433222	3.23094167	8.42786667	17.3185556	3.57758889	3.55464444	2.99296666	0.00849998	4.27685556	31.3963444	15.6781667	0.14127778	0.13488889	0.02254444	16.9194833	30.8413083	14.9659222	0.01246667	9.53863332	34.6579778	18.6287389	29.4320889	0.13092222	34.8880333	36.2378889	25.5165	18.3828555	24.9595444
663	7.4934	10.43388	0.06102667	0.05524	0.00929333	4.68590667	8.62884	10.87376	4.74310667	13.08392	6.37302667	5.68162667	4.93342667	0.06497333	5.93013333	10.76096	10.2295467	0.01542667	0.00456	6.37657	9.4428	10.4189067	3.18394	8.48364	17.39812	3.55536	3.51002667	2.95677333	0.00090667	4.25605333	31.4353067	15.63616	0.13406667	0.14381333	0.02206667	17.0531033	30.93958	14.8886133	0.01694667	9.59366667	34.5817333	18.4899733	29.46772	0.14226667	35.0751467	36.30576	25.56896	18.4286667	25.0135467
664	7.48198667	10.4352933	0.06468	0.05582667	0.0032	4.69858667	8.65534667	10.8754933	4.76786667	13.1225867	6.38781333	5.67842667	4.95457333	0.05529333	5.94934667	10.83744	10.3000667	0.03769333	0.02305333	6.44657333	9.51593333	10.4886933	3.18837667	8.56172	17.5004133	3.55434667	3.51092	2.96397333	0.01785333	4.27066667	31.4512667	15.5903733	0.14618667	0.15484	0.02669333	17.1451833	31.00209	14.8132133	0.03890667	9.66005333	34.50596	18.3710767	29.4782267	0.15502667	35.2288533	36.4204667	25.6218133	18.4722933	25.0606267
665	7.44763332	10.4027444	0.04158889	0.03771111	0.00085556	4.68626666	8.6581	10.8506111	4.78275556	13.1552	6.3862	5.66383333	4.95609167	0.0414	5.94621111	10.9395333	10.3930555	0.0581	0.0462	6.52223333	9.58355556	10.5614333	3.20088889	8.64391111	17.6360667	3.56326666	3.5196	2.96246667	0.04728889	4.29865555	31.4373	15.5139778	0.15823333	0.1567	0.03414444	17.2220917	31.0225333	14.7229111	0.03903333	9.68656666	34.4014334	18.2187528	29.4765	0.1529	35.3749222	36.4974889	25.6554556	18.4913	25.0838111
666	7.48629333	10.4274267	0.06748	0.05589333	0.00569333	4.71552	8.72556	10.8835467	4.85069333	13.25392	6.42288	5.70961333	4.99469	0.05733333	5.98369333	11.0351067	10.46648	0.05516	0.06330667	6.55379333	9.62726667	10.6328933	3.19048667	8.69285333	17.7314133	3.57012	3.49510667	2.96156	0.06362667	4.29988	31.39616	15.4451733	0.17149333	0.16554667	0.05248	17.2996967	31.0317967	14.64396	0.05118667	9.71674667	34.27024	18.0598167	29.46088	0.16277333	35.5148	36.57872	25.70552	18.5363333	25.1386933
667	7.53436	10.4792667	0.11548	0.10273333	0.04106667	4.76938667	8.79170667	10.9258267	4.92136	13.3462933	6.47246667	5.75485333	5.03467667	0.08724	6.02953333	11.0672	10.4733733	0.02996	0.02838667	6.55311667	9.62666667	10.6499067	3.12627	8.71173333	17.7858533	3.53866667	3.44242667	2.91156	0.03272	4.26310667	31.35572	15.3601467	0.17118667	0.14506667	0.04113333	17.3692567	31.0251867	14.5539333	0.04618667	9.73761333	34.12148	17.8906733	29.4205733	0.15904	35.6446933	36.6381733	25.7143733	18.5320267	25.1360933
668	7.55057778	10.5245111	0.11798889	0.13032222	0.05282222	4.80123333	8.82652222	10.9319778	4.96533334	13.4073889	6.51693333	5.77785555	5.05434722	0.10264445	6.06491111	11.1005	10.5184889	0.0248	0.02567778	6.61099167	9.65217778	10.6992556	3.07501945	8.77407778	17.8551667	3.52038889	3.41011111	2.88516667	0.02817778	4.24306667	31.3200111	15.2839889	0.17335556	0.14181111	0.03626667	17.4452333	31.0273778	14.4615334	0.04204444	9.77668889	33.9742333	17.7349167	29.3722556	0.15768889	35.8029222	36.7252333	25.7619333	18.5614778	25.1532667
669	7.52410667	10.50644	0.07372	0.07564	0.01157333	4.76476	8.83193333	10.8988	4.96557333	13.4341333	6.49988	5.76530667	5.02591	0.06266667	6.03126667	11.171	10.6021067	0.05304	0.05344	6.69195	9.70985333	10.77448	3.07443333	8.84593333	17.95156	3.51761333	3.40293333	2.89978667	0.03901333	4.2618	31.2890133	15.2054	0.1846	0.15898667	0.05156	17.4904967	31.0230767	14.3751333	0.05092	9.83288	33.8182	17.5863467	29.2892	0.16033333	35.9359067	36.85784	25.88	18.6700533	25.2628
670	7.47198667	10.4627867	0.03512	0.03065333	0.00364	4.72633333	8.82141333	10.8607333	4.95248	13.4475867	6.44909333	5.73557333	4.98483667	0.02706667	5.99464	11.2219467	10.64144	0.07409333	0.07196	6.72136667	9.74321333	10.82032	3.06	8.88818667	18.0484267	3.51174667	3.39670667	2.88217333	0.03372	4.2636	31.2468933	15.1283467	0.187	0.16418667	0.05690667	17.5427967	31.0144733	14.3058933	0.06442667	9.87558667	33.67804	17.46371	29.22528	0.16530667	36.04632	36.939	25.94216	18.7123867	25.33764
671	7.48726666	10.4714556	0.0339	0.02781111	0.00132222	4.74827778	8.85287778	10.8697333	4.99392222	13.4850222	6.46815556	5.75591111	5.00721389	0.02786667	6.04864444	11.3125333	10.7082556	0.07091111	0.06863333	6.76933333	9.7948	10.8841778	3.04875833	8.94061111	18.1524333	3.52314445	3.39231111	2.85001111	0.03746667	4.25521111	31.2152556	15.0860445	0.19587778	0.17741111	0.07344444	17.6375611	31.0418889	14.2574778	0.06402222	9.93275554	33.6022778	17.3811639	29.2358222	0.19116667	36.2563556	37.0523889	26.0183667	18.7470778	25.3855889
672	7.5212	10.4975733	0.05038667	0.04177333	0.00577333	4.77254667	8.89852	10.9076933	5.04409333	13.56064	6.50481333	5.79008	5.03895667	0.03338667	6.09466667	11.4007333	10.7968	0.05822667	0.06261333	6.83686333	9.84101333	10.967	3.05435	9.00537333	18.2526933	3.52750667	3.38568	2.85114667	0.03906667	4.26016	31.1787867	15.0524	0.19517333	0.19241333	0.09326667	17.7212533	31.0640133	14.21584	0.05632	9.97925333	33.5061333	17.2800267	29.2200133	0.20774667	36.48168	37.1905067	26.1122933	18.8055867	25.4532533
673	7.488	10.4812667	0.03761333	0.04516	0.00034667	4.75714667	8.91944	10.9132133	5.05750667	13.6010267	6.50778667	5.77089333	5.03241667	0.03756	6.0888	11.4308267	10.8502	0.05137333	0.05490667	6.86885333	9.84909333	11.0077467	3.03615667	9.06576	18.3333333	3.51713333	3.36946667	2.84173333	0.0406	4.26414667	31.0998933	14.9898267	0.19225333	0.18736	0.08013333	17.7716433	31.0456633	14.1509867	0.04728	10.01632	33.38072	17.1561933	29.1666133	0.20270667	36.6211733	37.3103733	26.1912267	18.8764667	25.5546933
674	7.50639999	10.4824111	0.04535555	0.05374444	0.01071111	4.783	8.96327778	10.9125667	5.09934445	13.6426111	6.52967778	5.77854444	5.05830278	0.05634444	6.10444444	11.4592333	10.8810778	0.02773333	0.03448889	6.89082778	9.86628889	11.0174444	2.996825	9.09484443	18.3934333	3.4841	3.3386	2.80792222	0.03094445	4.24771111	30.9927667	14.8835556	0.1747	0.152	0.04311111	17.7744944	30.9755278	14.0586222	0.03064444	10.0383778	33.2107889	17.0031889	29.0989778	0.16173333	36.7422333	37.3765222	26.2439222	18.9142889	25.6074555
675	7.55222667	10.5009067	0.06544	0.05870667	0.02102667	4.8176	9.01368	10.9204667	5.14445333	13.7187467	6.55197333	5.81148	5.07348333	0.07373333	6.12804	11.48864	10.9004533	0.00741333	0.01729333	6.89233667	9.87776	11.02748	2.92792333	9.10401333	18.42016	3.42701333	3.28018667	2.74485333	0.01338667	4.1984	30.8908667	14.7954533	0.14525333	0.12218667	0.0214	17.7847967	30.9124533	13.9575067	0.01046667	10.0408667	33.0232667	16.8577867	29.0030667	0.12842667	36.8785333	37.4180667	26.2363867	18.8974667	25.5860933
676	7.56676	10.53256	0.08753333	0.06972	0.03097333	4.83902667	9.06192	10.95252	5.2012	13.79892	6.59132	5.85669333	5.09493	0.08624	6.1472	11.52128	10.9210933	0.00884	0.0004	6.89357	9.88634667	11.0529333	2.86989	9.12153333	18.47732	3.38142667	3.228	2.68878667	0.00072	4.16197333	30.8010667	14.7458133	0.13406667	0.12738667	0.01834667	17.87266	30.9126167	13.90256	0.00336	10.07624	32.8841733	16.7729233	28.9466	0.11641333	37.0347733	37.5106	26.2793867	18.9328667	25.6104
677	7.60122221	10.5766	0.11404444	0.09275556	0.0429	4.89125555	9.12398889	10.9850222	5.27446667	13.8937222	6.64001111	5.92258889	5.15264722	0.0912	6.19572222	11.6051	10.9951667	0.01067778	0.00134444	6.96508056	9.94225555	11.1319222	2.88093056	9.18713333	18.6115222	3.40228889	3.24422222	2.70414444	0	4.18394444	30.7249444	14.6886111	0.1526	0.14065555	0.0244	17.9593306	30.8850444	13.8633444	0.0174	10.1251889	32.7382555	16.6882583	28.9309111	0.13376667	37.2032778	37.5798778	26.3723556	19.0041	25.6662111
678	7.59833333	10.55636	0.08749333	0.07033333	0.02377333	4.89692	9.13625333	10.9663067	5.28421333	13.93412	6.61354667	5.90784	5.14136	0.06857333	6.2038	11.69964	11.08952	0.02766667	0.02510667	7.04352	10.0027067	11.2103067	2.90501667	9.27578667	18.72656	3.43354667	3.27078667	2.74576	0.01525333	4.21001333	30.64892	14.6389067	0.16850667	0.15221333	0.04609333	18.0247567	30.8403267	13.8155467	0.03313333	10.17832	32.6190533	16.59036	28.89408	0.15456	37.3908667	37.61068	26.3910667	18.9978267	25.6843467
679	7.55572	10.5215867	0.06176	0.05581333	0.00554667	4.86398667	9.116	10.93532	5.2752	13.95712	6.58136	5.87136	5.10445333	0.04482667	6.18754667	11.7391867	11.1227733	0.03849333	0.02161333	7.05917	10.02484	11.247	2.89044	9.30885333	18.7745467	3.41773333	3.24737333	2.73198667	0.01922667	4.20065333	30.5342	14.5869467	0.18228	0.17930667	0.06105333	18.0548733	30.77084	13.7843733	0.04172	10.2218933	32.4561733	16.4937233	28.8077067	0.18514667	37.5141867	37.6668933	26.3914	18.9616667	25.6788133
680	7.53722221	10.5114333	0.04801111	0.0594	0	4.83796667	9.12572222	10.8996556	5.28232222	13.9797333	6.57831111	5.85253333	5.09214445	0.03946667	6.17672222	11.7412111	11.1061889	0.0106	0.01193333	7.02804167	9.99735557	11.237	2.84055	9.29142222	18.7661222	3.35725556	3.18793333	2.67247778	0.00453333	4.15404444	30.3460556	14.4735889	0.16052222	0.16621111	0.03718889	18.0209917	30.6393222	13.6998778	0.03257778	10.2247333	32.1703	16.3226028	28.6293778	0.17472222	37.5428889	37.7422889	26.4039555	18.9617778	25.6647
681	7.55989333	10.5326133	0.04806667	0.05912	0.0012	4.848	9.16870667	10.8970533	5.31730667	14.0159867	6.60337333	5.86122667	5.10457	0.04874667	6.17778667	11.7470533	11.0936667	6.67E-05	0	6.99875333	9.97084	11.2435333	2.77139	9.29486667	18.7973067	3.30705333	3.13537333	2.61481333	0.00042667	4.09304	30.2102933	14.3961333	0.14492	0.13974667	0.03836	18.0188567	30.5686267	13.6420133	0.02817333	10.24468	31.9969467	16.20775	28.51292	0.14445333	37.68552	37.7947467	26.4395333	18.98816	25.6917867
682	7.55116666	10.5245	0.04912222	0.05248889	0	4.85137778	9.18458889	10.9099889	5.33501111	14.0695	6.61132222	5.86355555	5.10028055	0.05222222	6.18342222	11.8133889	11.1664222	0.0035	0	7.05775	10.0251	11.3194111	2.77453055	9.35638888	18.9266445	3.33518889	3.15054444	2.62073333	0	4.12348889	30.1051333	14.3567667	0.1635	0.15551111	0.03072222	18.0733139	30.5078945	13.5974	0.02832222	10.2817667	31.8825444	16.1499861	28.4955889	0.14807778	37.9024111	37.9261889	26.5616333	19.0972667	25.8058111
683	7.5336	10.5144667	0.05389333	0.057	0.00206667	4.85318667	9.19978667	10.90744	5.35181333	14.1294133	6.61992	5.85722667	5.09935	0.05326667	6.20564	11.90592	11.26328	0.01162667	0.00137333	7.14845	10.1073067	11.3980133	2.80077667	9.44289333	19.0344133	3.37428	3.17217333	2.64566667	0.00597333	4.17806667	29.98476	14.3163867	0.16217333	0.15650667	0.02357333	18.1299533	30.44313	13.5375467	0.02968	10.3193867	31.74716	16.0758	28.48588	0.15037333	38.0956133	38.05056	26.6644933	19.20708	25.89208
684	7.54145333	10.5416533	0.04790667	0.05261333	0.00293333	4.86696	9.249	10.92752	5.38918667	14.19248	6.6392	5.89581333	5.11789667	0.04669333	6.23452	11.99224	11.3460133	0.00565333	0.00366667	7.19705667	10.1716133	11.47556	2.79446667	9.50193333	19.1214667	3.38372	3.16841333	2.65354667	0.00916	4.19208	29.8936533	14.3075867	0.1486	0.14974667	0.02448	18.1901	30.4268467	13.5326533	0.01842667	10.3671333	31.65692	16.03167	28.49356	0.13984	38.2853467	38.1240667	26.69808	19.2366267	25.9369467
685	7.57376667	10.5828222	0.04735556	0.04344444	0.00223333	4.90265555	9.31138889	10.9743222	5.46348889	14.2650333	6.67256667	5.94203334	5.16770555	0.03815556	6.28196667	12.1034667	11.4638444	0.01584445	0.00963333	7.28727778	10.2399555	11.5766555	2.81045278	9.60159999	19.245	3.40901111	3.21261111	2.68666667	0.01325556	4.23026667	29.7860444	14.2785333	0.16537778	0.1653	0.03138889	18.2625	30.3811639	13.5253444	0.02758889	10.4304333	31.5316556	15.9990417	28.4706111	0.15442222	38.4641555	38.2226	26.7415667	19.2660222	25.994
686	7.63956	10.6448	0.07397333	0.06536	0.0066	4.97962667	9.38832	11.0298533	5.55569333	14.36928	6.7416	5.98189333	5.23352333	0.05944	6.34858667	12.1859067	11.5380933	0.02866667	0.01457333	7.34779667	10.2841867	11.63308	2.81748667	9.69368	19.3370267	3.43084	3.23832	2.69504	0.01094667	4.24913333	29.66504	14.2172667	0.15892	0.15288	0.03150667	18.2902633	30.2957633	13.4933733	0.03598667	10.47476	31.3733333	15.9262633	28.4088267	0.15368	38.5983867	38.32992	26.8320267	19.3467867	26.0794133
687	7.65729333	10.671	0.09390667	0.08841333	0.01756	5.00012	9.43950667	11.0337733	5.58088	14.4543467	6.76257333	6.00073333	5.23291667	0.07876	6.36630667	12.2437333	11.5810667	0.02493333	0.01510667	7.36468	10.3184667	11.6754267	2.80529	9.74009333	19.4103467	3.42917333	3.23181333	2.68292	0.01202667	4.24156	29.5614667	14.19748	0.16922667	0.15816	0.03077333	18.3374967	30.23357	13.49208	0.04573333	10.5275333	31.2494133	15.87493	28.39512	0.16458667	38.7573733	38.44628	26.9216133	19.4183733	26.1481867
688	7.63454446	10.6744222	0.07521111	0.08268889	0.00626667	4.96461111	9.46507778	11.0147333	5.5807	14.5079333	6.7397	5.98842222	5.21309722	0.06487778	6.36181111	12.2994667	11.6422	0.02533333	0.02061111	7.39988333	10.3568444	11.7401778	2.80504445	9.77413332	19.5018889	3.43785556	3.24052222	2.69317778	0.0222	4.24977778	29.4263444	14.1602444	0.18304444	0.1835	0.04812222	18.3747667	30.1285972	13.4684556	0.05676667	10.5645556	31.0572111	15.8161305	28.3414667	0.17187778	38.9126222	38.5341333	26.9732333	19.4482111	26.1786334
689	7.58821333	10.64828	0.04726667	0.05916	0	4.94202667	9.46088	11.0038933	5.5878	14.53832	6.70929333	5.97554667	5.19632667	0.03537333	6.34713333	12.3719733	11.7157333	0.03504	0.04006667	7.46503333	10.4055733	11.8182133	2.82726667	9.82297333	19.60584	3.4734	3.26068	2.71717333	0.01997333	4.28177333	29.24956	14.0811333	0.15398667	0.15214667	0.04202667	18.3683133	30.0169533	13.3930667	0.04404	10.575	30.8347467	15.72275	28.2305067	0.14321333	39.02952	38.58944	27.0041467	19.4616267	26.20108
690	7.58522223	10.6282778	0.03004445	0.03373333	0	4.95943333	9.45937778	11.0171667	5.61001111	14.5914111	6.7163	5.98031111	5.18829445	0.02215556	6.35378889	12.4586111	11.7912778	0.03851111	0.02958889	7.52068056	10.4530667	11.8864444	2.83811389	9.88362221	19.7078	3.48333333	3.2578	2.71183333	0.01288889	4.29612222	29.0878333	14.0465111	0.14926666	0.12857778	0.04303333	18.3828444	29.9414917	13.3568556	0.04533333	10.6302556	30.6792333	15.6735111	28.1875111	0.14092222	39.1800333	38.6499111	27.0659222	19.4945222	26.2550778
691	7.63642667	10.6665467	0.04454667	0.03890667	0.00078667	4.99546667	9.50369333	11.0553333	5.66642667	14.6784933	6.76316	6.00997333	5.23010667	0.04842667	6.39308	12.5383733	11.87512	0.03921333	0.03653333	7.56900667	10.49484	11.93728	2.85518667	9.95264	19.8181733	3.50181333	3.26790667	2.72048	0.02253333	4.33008	28.9724667	14.0491467	0.18488	0.16581333	0.04821333	18.39051	29.85998	13.36348	0.04884	10.69172	30.5302267	15.6575467	28.1528	0.17838667	39.3256267	38.727	27.1203467	19.5501067	26.2974267
692	7.67396	10.7051733	0.08376	0.05986667	0.00285333	5.03248	9.57034667	11.0909467	5.73189333	14.7595733	6.82026667	6.05701333	5.26568667	0.05769333	6.43410667	12.55948	11.9076933	0.03148	0.03701333	7.59756	10.50744	11.9709333	2.83780667	9.99781333	19.87392	3.484	3.26758667	2.70430667	0.01776	4.32909333	28.8434933	14.0116533	0.17386667	0.17446667	0.0346	18.35797	29.7422033	13.3478533	0.03370667	10.7104133	30.3714	15.59394	28.0612133	0.17714667	39.4152667	38.8319867	27.1635467	19.6092133	26.3321733
693	7.7508111	10.7734	0.15163333	0.12183333	0.03861111	5.10922222	9.67550001	11.1509444	5.82341111	14.8716222	6.88975556	6.12953333	5.33415833	0.09954444	6.51297778	12.6073778	11.9389778	0.02624444	0.03032222	7.64474444	10.5300889	12.0242555	2.81578611	10.0494333	19.9474222	3.46073333	3.26737778	2.686	0.0168222	4.31766667	28.7245889	14.0065667	0.18633333	0.18373333	0.03824444	18.3854139	29.6372389	13.3151	0.04163333	10.7749555	30.1869555	15.5376361	27.9999222	0.17317778	39.4976333	38.9374778	27.2425333	19.6500333	26.3889222
694	7.79316	10.8264	0.15592	0.14516	0.06872	5.14972	9.74154667	11.18072	5.87596	14.9562667	6.92386667	6.16522667	5.39261333	0.11432	6.54697333	12.7021733	12.01176	0.04214667	0.02890667	7.7084	10.58212	12.08844	2.81339667	10.1042133	20.06048	3.48809333	3.26866667	2.6978	0.02857333	4.33964	28.5739467	14.0130933	0.20329333	0.1874	0.052	18.4236867	29.5553167	13.3006933	0.04414667	10.84868	30.0009867	15.5258067	27.96412	0.17808	39.6199867	38.99624	27.3039867	19.6778933	26.4365733
695	7.79605333	10.8430533	0.15206667	0.12594667	0.06541333	5.16150667	9.77490667	11.1908	5.92366667	14.9853733	6.96568	6.17350667	5.42389	0.11482667	6.55570667	12.728	12.06276	0.03245333	0.02030667	7.71562	10.60272	12.1187333	2.78722	10.11832	20.1158	3.49097333	3.24210667	2.67494667	0.01394667	4.32976	28.39164	13.9711067	0.19393333	0.18254667	0.03672	18.4030767	29.4712667	13.29608	0.03308	10.8921333	29.8414533	15.4866333	27.89576	0.17861333	39.7388267	39.1104	27.3778133	19.7150667	26.48308
696	7.75333332	10.8279667	0.12323333	0.08801111	0.03573333	5.13142222	9.7695	11.1662444	5.93852222	15.0159556	6.95681111	6.14516666	5.40241389	0.09111111	6.55292222	12.7273444	12.0672222	0.00473333	0.0057	7.71779167	10.6054556	12.1271556	2.75730278	10.1222778	20.1340334	3.4669	3.22134445	2.65116667	0.00352222	4.31514444	28.2446222	13.9383556	0.20385556	0.18735556	0.02902222	18.394325	29.4086417	13.2739111	0.04064445	10.9566222	29.6897556	15.4504167	27.8163444	0.17376667	39.8575556	39.2019111	27.4570444	19.7380667	26.5155889
697	7.70388	10.8108267	0.09761333	0.06541333	0.01530667	5.10165333	9.76036	11.13084	5.9138	15.067	6.92384	6.12278667	5.37353	0.06949333	6.54018667	12.8252	12.11696	0.01125333	0.00404	7.78208	10.6659067	12.21096	2.78908667	10.2084133	20.25128	3.48756	3.24793333	2.69858667	0.00497333	4.35685333	28.0918	13.91544	0.22669333	0.19390667	0.05430667	18.3840033	29.31369	13.2504933	0.058	11.00504	29.5146	15.4133167	27.75988	0.17905333	39.97128	39.1899467	27.4256533	19.7397333	26.4987333
698	7.70532221	10.8129778	0.09637778	0.06997778	0.02223333	5.1105	9.78606667	11.1091445	5.92833333	15.0890222	6.92373333	6.11507778	5.37001944	0.06613333	6.52583333	12.9006445	12.1663333	0.03734444	0.02361111	7.8229	10.7005444	12.2706555	2.81816667	10.2530222	20.3386445	3.50391111	3.2544	2.70441111	0.02418889	4.35906667	27.8415444	13.8521667	0.2196	0.18981111	0.06937778	18.3063639	29.1025333	13.2137222	0.07701111	11.0174445	29.1916667	15.3003472	27.5831555	0.18944444	39.9327333	39.2121667	27.4073667	19.7287445	26.4960667
699	7.68312	10.7540667	0.055	0.05490667	0.00172	5.07690667	9.76029333	11.0293467	5.93692	15.0703733	6.88313333	6.07292	5.32795333	0.05693333	6.47072	12.8910933	12.16032	0.05833333	0.02513333	7.82316	10.70152	12.2720267	2.80462	10.24076	20.34064	3.48952	3.24316	2.67738667	0.03064	4.33408	27.5250533	13.71332	0.18024	0.16342667	0.06369333	18.14898	28.8422833	13.10636	0.05302667	10.9896533	28.7678533	15.1333767	27.2834	0.15961333	39.7881467	39.2683067	27.41316	19.68912	26.4766533
700	7.68918667	10.7281333	0.05094667	0.05453333	0	5.05761333	9.7676	11.0133067	5.95398667	15.11304	6.88342667	6.08736	5.31731333	0.05266667	6.46550667	12.9594133	12.2268267	0.06944	0.02774667	7.87092333	10.74672	12.3317867	2.81165333	10.3088	20.4251467	3.50534667	3.26498667	2.69612	0.03550667	4.36993333	27.36352	13.6683067	0.15310667	0.15424	0.055	18.1119033	28.72767	13.06748	0.03529333	11.0110133	28.6047333	15.1051767	27.21552	0.14090667	39.8519333	39.3672267	27.5179333	19.7754	26.54148
[truncated: 2,051 more columns]
